# Supplementary material for: Inference of the Demographic Histories and Selective Effects of Human Gut Commensal Microbiota Over the Course of Human History
Source: Mol Biol Evol. 2025 Jan 22;42(2):msaf010. doi: 10.1093/molbev/msaf010 (PMC11824422; doi:10.1093/molbev/msaf010)
Supplement: msaf010_Supplementary_Data [file msaf010_supplementary_data.zip]

Archive with 22 entries (22 files):
- mah2024demography_supplement.pdf
- Supplemental_Figure_1.jpg
- Supplemental_Figure_10.jpg
- Supplemental_Figure_11.jpg
- Supplemental_Figure_12.jpg
- Supplemental_Figure_2.jpg
- Supplemental_Figure_3.jpg
- Supplemental_Figure_4.jpg
- Supplemental_Figure_5.jpg
- Supplemental_Figure_6.jpg
- Supplemental_Figure_7.jpg
- Supplemental_Figure_8.jpg
- Supplemental_Figure_9.jpg
- Supplemental_Table_1.xls
- Supplemental_Table_2.xls
- Supplemental_Table_3.xls
- Supplemental_Table_4.xls
- Supplemental_Table_5.xls
- Supplemental_Table_6.xls
- Supplemental_Table_7.xls
- Supplemental_Table_8.xls
- Supplemental_Table_9.xls
