# Supplementary material for: Inference of the Demographic Histories and Selective Effects of Human Gut Commensal Microbiota Over the Course of Human History
Source: Mol Biol Evol. 2025 Jan 22;42(2):msaf010. doi: 10.1093/molbev/msaf010 (PMC11824422; doi:10.1093/molbev/msaf010)
Supplement: msaf010_Supplementary_Data [file msaf010_supplementary_data.zip › Supplemental_Table_1.xls]

## Sheet: Supplemental_Table_1
subject_id	sample_id	run_accession	country continent	VISNO_or_twin
158458797	700014562	SRS011061	United States	North America	1
158479027	700014724	SRS011084	United States	North America	1
158499257	700014837	SRS011134	United States	North America	1
158742018	700015181	SRS011239	United States	North America	1
158802708	700015250	SRS011271	United States	North America	1
158944319	700015415	SRS011302	United States	North America	1
159247771	700015981	SRS011405	United States	North America	1
159146620	700016142	SRS011452	United States	North America	1
159166850	700016610	SRS011529	United States	North America	1
159733294	700033153	SRS011586	United States	North America	1
158337416	700013715	SRS012273	United States	North America	1
158822939	700014954	SRS012849	United States	North America	1
158883629	700015113	SRS012902	United States	North America	1
158802708	700015245	SRS012969	United States	North America	1
158984779	700015702	SRS013098	United States	North America	1
159369152	700015857	SRS013158	United States	North America	1
159591683	700015922	SRS013215	United States	North America	1
159591683	700015923	SRS013216	United States	North America	1
159328691	700016210	SRS013382	United States	North America	1
159207311	700016456	SRS013476	United States	North America	1
159227541	700016542	SRS013521	United States	North America	1
159288231	700016716	SRS013638	United States	North America	1
159288231	700016717	SRS013639	United States	North America	1
159268001	700016765	SRS013687	United States	North America	1
159571453	700016960	SRS013800	United States	North America	1
763516763	700021295	SRS013940	United States	North America	1
763496533	700021306	SRS013951	United States	North America	1
763557224	700021361	SRS013965	United States	North America	1
763678604	700021824	SRS014235	United States	North America	1
763536994	700021876	SRS014287	United States	North America	1
763820215	700021902	SRS014313	United States	North America	1
763820215	700021933	SRS014344	United States	North America	1
763496533	700023045	SRS014391	United States	North America	1
763698834	700023066	SRS014412	United States	North America	1
763577454	700023113	SRS014459	United States	North America	1
763638144	700023188	SRS014534	United States	North America	1
763840445	700023267	SRS014613	United States	North America	1
763961826	700023337	SRS014683	United States	North America	1
763719065	700023390	SRS014736	United States	North America	1
764002286	700023509	SRS014855	United States	North America	1
763860675	700023578	SRS014923	United States	North America	1
763880905	700023603	SRS014948	United States	North America	1
764062976	700023634	SRS014979	United States	North America	1
764062976	700023653	SRS014998	United States	North America	1
763577454	700023720	SRS015065	United States	North America	2
763577454	700023750	SRS015095	United States	North America	2
763901136	700023788	SRS015133	United States	North America	1
763759525	700023845	SRS015190	United States	North America	1
764143897	700023872	SRS015217	United States	North America	1
764143897	700023901	SRS015246	United States	North America	1
763982056	700023919	SRS015264	United States	North America	1
763982056	700023935	SRS015280	United States	North America	1
764042746	700024024	SRS015369	United States	North America	1
764042746	700024043	SRS015388	United States	North America	1
764083206	700024086	SRS015431	United States	North America	1
764083206	700024108	SRS015453	United States	North America	1
764245047	700024141	SRS015486	United States	North America	1
764285508	700024233	SRS015578	United States	North America	1
764346198	700024234	SRS015579	United States	North America	1
764487809	700024318	SRS015663	United States	North America	1
764467579	700024349	SRS015694	United States	North America	1
764224817	700024437	SRS015782	United States	North America	1
763435843	700024449	SRS015794	United States	North America	2
763435843	700024471	SRS015816	United States	North America	2
764002286	700024509	SRS015854	United States	North America	2
764305738	700024545	SRS015890	United States	North America	1
764305738	700024567	SRS015912	United States	North America	1
764325968	700024615	SRS015960	United States	North America	1
764447348	700024673	SRS016018	United States	North America	1
764508039	700024711	SRS016056	United States	North America	1
764588959	700024752	SRS016095	United States	North America	1
764366428	700024789	SRS016132	United States	North America	1
764649650	700024866	SRS016203	United States	North America	1
764669880	700024930	SRS016267	United States	North America	1
765074482	700024998	SRS016335	United States	North America	1
159672603	700032068	SRS016381	United States	North America	1
159429842	700032133	SRS016437	United States	North America	1
159429842	700032134	SRS016438	United States	North America	1
159753524	700032222	SRS016495	United States	North America	1
159753524	700032244	SRS016517	United States	North America	1
160036745	700032413	SRS016629	United States	North America	1
160421117	700032944	SRS016753	United States	North America	1
159308461	700033201	SRS016840	United States	North America	1
159450072	700033363	SRS016897	United States	North America	1
159611913	700033435	SRS016954	United States	North America	1
159490532	700033502	SRS016989	United States	North America	1
159490532	700033503	SRS016990	United States	North America	1
159551223	700033665	SRS017103	United States	North America	1
159814214	700033797	SRS017191	United States	North America	1
159510762	700033922	SRS017247	United States	North America	1
159510762	700033923	SRS017248	United States	North America	1
159632143	700033989	SRS017307	United States	North America	1
160481808	700034081	SRS017375	United States	North America	1
160319967	700034166	SRS017433	United States	North America	1
160502038	700034254	SRS017521	United States	North America	1
160461578	700034622	SRS017622	United States	North America	1
160582958	700034794	SRS017701	United States	North America	1
160542498	700034838	SRS017745	United States	North America	1
160603188	700034926	SRS017821	United States	North America	1
160441347	700035157	SRS017859	United States	North America	1
158357646	700035237	SRS017916	United States	North America	2
160056975	700035373	SRS018049	United States	North America	1
160158126	700035533	SRS018133	United States	North America	1
160380657	700035747	SRS018313	United States	North America	1
160178356	700035785	SRS018351	United States	North America	1
160218816	700035861	SRS018427	United States	North America	1
764710340	700037008	SRS018541	United States	North America	1
765094712	700037042	SRS018575	United States	North America	1
765094712	700037073	SRS018606	United States	North America	1
765155402	700037090	SRS018623	United States	North America	1
765013792	700037123	SRS018656	United States	North America	1
765013792	700037199	SRS018732	United States	North America	1
765135172	700037284	SRS018817	United States	North America	1
765256553	700037303	SRS018836	United States	North America	1
765216093	700037357	SRS018888	United States	North America	1
765276783	700037405	SRS018936	United States	North America	1
764305738	700037453	SRS018984	United States	North America	2
764305738	700037485	SRS019014	United States	North America	2
763961826	700037501	SRS019030	United States	North America	2
763961826	700037533	SRS019062	United States	North America	2
764083206	700037539	SRS019068	United States	North America	2
764083206	700037561	SRS019090	United States	North America	2
763496533	700037632	SRS019161	United States	North America	2
765398164	700037649	SRS019178	United States	North America	1
765034022	700037738	SRS019267	United States	North America	1
765377934	700037757	SRS019286	United States	North America	1
765337473	700037852	SRS019381	United States	North America	1
765560005	700037868	SRS019397	United States	North America	1
765560005	700037899	SRS019428	United States	North America	1
765519544	700037916	SRS019445	United States	North America	1
765317243	700037967	SRS019496	United States	North America	1
763597684	700038053	SRS019582	United States	North America	2
765620695	700038072	SRS019601	United States	North America	1
765620695	700038109	SRS019638	United States	North America	1
763678604	700038158	SRS019685	United States	North America	2
765539774	700038167	SRS019693	United States	North America	1
764669880	700038263	SRS019787	United States	North America	2
765661155	700038284	SRS019808	United States	North America	1
764892411	700038386	SRS019910	United States	North America	2
160643649	700095213	SRS019968	United States	North America	1
160400887	700095486	SRS020233	United States	North America	1
160663879	700095524	SRS020271	United States	North America	1
160704339	700095647	SRS020328	United States	North America	1
160684109	700095717	SRS020394	United States	North America	1
160845950	700095831	SRS020508	United States	North America	1
160947100	700096047	SRS020622	United States	North America	1
160765029	700096380	SRS020869	United States	North America	1
161007791	700096700	SRS021153	United States	North America	1
161230322	700096865	SRS021219	United States	North America	1
158479027	700097196	SRS021484	United States	North America	2
158256496	700097688	SRS021948	United States	North America	2
158337416	700097837	SRS022071	United States	North America	2
158337416	700097859	SRS022093	United States	North America	2
638754422	700097906	SRS022137	United States	North America	1
809635352	700098429	SRS022524	United States	North America	1
158499257	700098561	SRS022609	United States	North America	2
370425937	700098669	SRS022713	United States	North America	1
246515023	700099512	SRS023346	United States	North America	1
158802708	700099803	SRS023526	United States	North America	2
159005010	700099886	SRS023583	United States	North America	2
158721788	700100022	SRS023715	United States	North America	2
158883629	700100227	SRS023829	United States	North America	2
159268001	700100312	SRS023914	United States	North America	2
159369152	700100432	SRS023971	United States	North America	2
159247771	700100471	SRS024009	United States	North America	2
159510762	700100540	SRS024075	United States	North America	2
159510762	700100541	SRS024076	United States	North America	2
159207311	700100600	SRS024132	United States	North America	2
158944319	700101243	SRS024265	United States	North America	2
159551223	700101366	SRS024331	United States	North America	2
159713063	700101534	SRS024388	United States	North America	2
159571453	700101581	SRS024435	United States	North America	2
159389382	700101638	SRS024492	United States	North America	2
159591683	700101840	SRS024549	United States	North America	2
159611913	700101916	SRS024625	United States	North America	2
368533040	700102043	SRS024663	United States	North America	1
763982056	700106646	SRS042231	United States	North America	2
764811490	700106876	SRS042284	United States	North America	2
638754422	700109231	SRS042600	United States	North America	2
764447348	700105771	SRS042628	United States	North America	2
763860675	700103477	SRS042690	United States	North America	2
550534656	700106325	SRS042893	United States	North America	1
160704339	700108218	SRS042966	United States	North America	2
764143897	700106836	SRS042967	United States	North America	2
550534656	700106291	SRS043001	United States	North America	1
763759525	700103710	SRS043411	United States	North America	2
840279516	700102659	SRS043667	United States	North America	1
159814214	700107059	SRS043701	United States	North America	2
178713055	700105049	SRS043768	United States	North America	1
517810313	700106412	SRS043841	United States	North America	1
764224817	700106694	SRS044365	United States	North America	2
863126187	700103558	SRS044535	United States	North America	1
160603188	700108840	SRS044973	United States	North America	2
604812005	700102299	SRS045004	United States	North America	1
658594300	700105940	SRS045195	United States	North America	1
763880905	700038546	SRS045244	United States	North America	2
159753524	700107398	SRS045528	United States	North America	2
604812005	700110419	SRS045645	United States	North America	2
404239096	700038594	SRS045713	United States	North America	1
160421117	700108161	SRS045739	United States	North America	2
953045535	700105613	SRS045826	United States	North America	1
160178356	700109564	SRS045936	United States	North America	2
160421117	700108162	SRS045938	United States	North America	2
516889361	700105312	SRS046068	United States	North America	1
160643649	700110089	SRS046369	United States	North America	2
375450439	700105787	SRS046502	United States	North America	1
553359145	700106504	SRS046712	United States	North America	1
763476303	700038493	SRS046717	United States	North America	2
275382046	700105000	SRS046810	United States	North America	1
765074482	700105580	SRS047014	United States	North America	2
764224817	700106663	SRS047044	United States	North America	2
763820215	700105237	SRS047069	United States	North America	2
465578759	700105991	SRS047433	United States	North America	1
404239096	700038625	SRS047741	United States	North America	1
763456073	700105685	SRS048060	United States	North America	2
861967750	700038870	SRS048164	United States	North America	1
861967750	700038901	SRS048262	United States	North America	1
764811490	700106913	SRS048307	United States	North America	2
159227541	700102586	SRS048654	United States	North America	2
764184357	700106056	SRS048870	United States	North America	2
159146620	700102905	SRS048981	United States	North America	2
765074482	700105612	SRS049164	United States	North America	2
160502038	700108095	SRS049402	United States	North America	2
612472597	700105153	SRS049446	United States	North America	1
823052294	700106198	SRS049712	United States	North America	1
763698834	700038702	SRS049773	United States	North America	2
159166850	700102242	SRS049896	United States	North America	2
686765762	700107189	SRS049900	United States	North America	1
765701615	700038414	SRS049959	United States	North America	1
159227541	700102585	SRS049995	United States	North America	2
160319967	700109621	SRS050026	United States	North America	2
763982056	700106615	SRS050299	United States	North America	2
763536994	700038472	SRS050422	United States	North America	2
159470302	700108341	SRS050520	United States	North America	2
765640925	700038806	SRS050752	United States	North America	1
160218816	700108896	SRS050801	United States	North America	2
763860675	700103446	SRS050925	United States	North America	2
668248235	700105882	SRS050941	United States	North America	1
147406386	700106946	SRS050974	United States	North America	1
765155402	700105517	SRS050998	United States	North America	2
764487809	700105372	SRS051031	United States	North America	2
132902142	700103479	SRS051610	United States	North America	1
764143897	700106809	SRS051882	United States	North America	2
159490532	700102356	SRS052027	United States	North America	2
160056975	700107930	SRS052078	United States	North America	2
160845950	700109506	SRS052576	United States	North America	2
706846339	700106170	SRS052697	United States	North America	1
161473083	700110222	SRS053087	United States	North America	2
159753524	700107375	SRS053214	United States	North America	2
159753524	700107376	SRS053290	United States	North America	2
508703490	700038761	SRS053335	United States	North America	1
161412393	700109987	SRS053356	United States	North America	2
675950834	700106229	SRS053398	United States	North America	1
160380657	700107873	SRS053573	United States	North America	2
765094712	700103652	SRS053587	United States	North America	2
160582958	700108530	SRS053649	United States	North America	2
159632143	700107489	SRS054059	United States	North America	2
161554003	700109449	SRS054352	United States	North America	2
338793263	700106465	SRS054590	United States	North America	1
160502038	700108096	SRS054753	United States	North America	2
159166850	700102243	SRS054869	United States	North America	2
857980665	700106754	SRS054905	United States	North America	1
737052003	700106065	SRS054956	United States	North America	1
370027359	700038956	SRS055017	United States	North America	1
675950834	700106258	SRS055288	United States	North America	1
160097436	700107566	SRS055533	United States	North America	2
289996019	700106333	SRS055966	United States	North America	1
638754422	700109230	SRS055982	United States	North America	2
764325968	700105306	SRS056259	United States	North America	2
160178356	700109563	SRS056273	United States	North America	2
765640925	700038833	SRS056481	United States	North America	1
765094712	700103621	SRS056519	United States	North America	2
355657046	700038918	SRS057049	United States	North America	1
370425937	700109383	SRS057478	United States	North America	2
159085930	700109921	SRS057480	United States	North America	2
246515023	700110155	SRS057717	United States	North America	2
160603188	700108839	SRS058070	United States	North America	2
159288231	700102848	SRS058145	United States	North America	2
160097436	700107547	SRS058268	United States	North America	2
763820215	700105210	SRS058723	United States	North America	2
160158126	700102432	SRS058770	United States	North America	2
763536994	700113616	SRS062427	United States	North America	3
764467579	700113114	SRS062654	United States	North America	2
650853796	700110354	SRS062701	United States	North America	2
866653606	700111223	SRS062716	United States	North America	1
809635352	700110812	SRS063040	United States	North America	2
289996019	700114162	SRS063127	United States	North America	2
451588811	700111439	SRS063190	United States	North America	1
763395383	700114000	SRS063370	United States	North America	2
866653606	700111222	SRS063489	United States	North America	1
763721271	700111296	SRS063518	United States	North America	1
159510762	700111986	SRS063813	United States	North America	3
872848689	700111745	SRS063928	United States	North America	1
763901136	700114653	SRS063985	United States	North America	2
561079058	700114911	SRS064232	United States	North America	1
763840445	700114125	SRS064276	United States	North America	2
764042746	700114480	SRS064557	United States	North America	2
686765762	700111026	SRS064645	United States	North America	2
763721271	700111297	SRS064662	United States	North America	1
809362576	700113177	SRS064757	United States	North America	1
336497421	700111505	SRS064973	United States	North America	2
257905678	700111156	SRS065176	United States	North America	1
663835652	700114218	SRS065397	United States	North America	1
764062976	700114082	SRS065504	United States	North America	2
159733294	700101134	SRS074586	United States	North America	2
160421117	700112046	SRS074670	United States	North America	3
160380657	700112376	SRS074964	United States	North America	3
159146620	700112433	SRS075021	United States	North America	3
160178356	700112490	SRS075078	United States	North America	3
160603188	700112755	SRS075341	United States	North America	3
158883629	700112812	SRS075398	United States	North America	3
158883629	700112813	SRS075399	United States	North America	3
234447334	700113705	SRS075716	United States	North America	1
367712035	700113762	SRS075773	United States	North America	1
763921366	700113810	SRS075821	United States	North America	2
488228756	700113867	SRS075878	United States	North America	1
763456073	700113954	SRS075963	United States	North America	3
884419868	700113975	SRS075984	United States	North America	1
991168867	700116028	SRS076756	United States	North America	1
765195863	700116076	SRS076804	United States	North America	2
993302508	700116148	SRS076876	United States	North America	1
764588959	700116201	SRS076929	United States	North America	2
668248235	700116248	SRS076976	United States	North America	2
764791260	700116296	SRS077024	United States	North America	2
763982056	700116358	SRS077086	United States	North America	3
763982056	700116389	SRS077117	United States	North America	3
980939909	700116401	SRS077127	United States	North America	1
375450439	700116468	SRS077194	United States	North America	3
268204421	700116505	SRS077231	United States	North America	1
763395383	700116568	SRS077294	United States	North America	3
763395383	700116599	SRS077323	United States	North America	3
763820215	700116611	SRS077335	United States	North America	3
763820215	700116640	SRS077364	United States	North America	3
722859603	700116668	SRS077392	United States	North America	1
868454789	700116730	SRS077454	United States	North America	1
764285508	700116778	SRS077502	United States	North America	2
764285508	700116809	SRS077533	United States	North America	2
764508039	700116828	SRS077552	United States	North America	2
872298013	700116865	SRS077589	United States	North America	1
360880230	700116917	SRS077641	United States	North America	1
159753524	700119042	SRS077730	United States	North America	3
159753524	700119043	SRS077731	United States	North America	3
159753524	700119065	SRS077753	United States	North America	3
158802708	700119165	SRS077849	United States	North America	3
159288231	700119307	SRS077991	United States	North America	3
159227541	700119496	SRS078176	United States	North America	3
159227541	700119497	SRS078177	United States	North America	3
158944319	700119562	SRS078242	United States	North America	3
159207311	700119739	SRS078419	United States	North America	3
160319967	700119987	SRS078665	United States	North America	3
764366428	700117000	SRS097889	United States	North America	2
305070461	700117031	SRS097920	United States	North America	1
884797910	700117069	SRS097958	United States	North America	1
525622796	700117172	SRS098061	United States	North America	1
612472597	700117184	SRS098073	United States	North America	2
550534656	700117625	SRS098514	United States	North America	2
763921366	700117682	SRS098571	United States	North America	3
764467579	700117755	SRS098644	United States	North America	3
731256356	700117766	SRS098655	United States	North America	1
765094712	700117828	SRS098717	United States	North America	3
765094712	700117859	SRS098748	United States	North America	3
763557224	700117938	SRS098827	United States	North America	3
765135172	700117992	SRS098881	United States	North America	2
686765762	700120753	SRS100021	United States	North America	3
160259276	700121639	SRS100907	United States	North America	2
160056975	700122000	SRS101268	United States	North America	3
604812005	700122108	SRS101376	United States	North America	3
638754422	700122165	SRS101433	United States	North America	3
675950834	700161532	SRS103987	United States	North America	2
765216093	700161581	SRS104036	United States	North America	2
765539774	700161629	SRS104084	United States	North America	2
158155345	700013588	SRS1041031	United States	North America	1
158013734	700013597	SRS1041032	United States	North America	1
158033964	700013600	SRS1041033	United States	North America	1
158114885	700013603	SRS1041036	United States	North America	1
158276726	700013672	SRS1041037	United States	North America	1
158296956	700013693	SRS1041038	United States	North America	1
158398106	700014386	SRS1041039	United States	North America	1
158438567	700014486	SRS1041090	United States	North America	1
158418336	700014498	SRS1041091	United States	North America	1
158458797	700014556	SRS1041092	United States	North America	1
158883629	700015114	SRS1041093	United States	North America	1
158742018	700015182	SRS1041094	United States	North America	1
158964549	700016000	SRS1041095	United States	North America	1
159146620	700016120	SRS1041112	United States	North America	1
159227541	700016543	SRS1041113	United States	North America	1
159166850	700016608	SRS1041116	United States	North America	1
159389382	700016902	SRS1041118	United States	North America	1
159429842	700032138	SRS1041122	United States	North America	1
159753524	700032223	SRS1041124	United States	North America	1
159733294	700033130	SRS1041129	United States	North America	1
159470302	700033436	SRS1041130	United States	North America	1
159713063	700033726	SRS1041132	United States	North America	1
158033964	700034565	SRS1041133	United States	North America	2
157953044	700095058	SRS1041134	United States	North America	2
158296956	700095287	SRS1041136	United States	North America	2
158398106	700095353	SRS1041137	United States	North America	2
158418336	700095410	SRS1041138	United States	North America	2
158216035	700097234	SRS1041139	United States	North America	2
158155345	700097631	SRS1041140	United States	North America	2
158458797	700098359	SRS1041141	United States	North America	2
650853796	700098867	SRS1041142	United States	North America	1
158236265	700098932	SRS1041143	United States	North America	2
158114885	700099002	SRS1041144	United States	North America	2
158276726	700099059	SRS1041145	United States	North America	2
158438567	700099590	SRS1041146	United States	North America	2
158964549	700099746	SRS1041147	United States	North America	2
158883629	700100228	SRS1041149	United States	North America	2
158944319	700101225	SRS1041157	United States	North America	2
763721271	700120572	SRS1041164	United States	North America	2
508703490	700161742	SRS104197	United States	North America	2
765195863	700161856	SRS104311	United States	North America	3
103092734	700161872	SRS104327	United States	North America	2
764649650	700161945	SRS104400	United States	North America	2
763719065	700163030	SRS104485	United States	North America	3
765377934	700163181	SRS104636	United States	North America	2
765317243	700163238	SRS104693	United States	North America	2
765661155	700163458	SRS104912	United States	North America	2
765519544	700163521	SRS104975	United States	North America	2
823052294	700163628	SRS105082	United States	North America	2
765337473	700163699	SRS105153	United States	North America	2
763456073	700021261	SRS1054691	United States	North America	1
115629832	700117303	SRS1054716	United States	North America	1
206906765	700122042	SRS1054928	United States	North America	2
604812005	700122109	SRS1054929	United States	North America	3
838529239	700122408	SRS1055022	United States	North America	2
160967330	700122860	SRS1055034	United States	North America	3
650853796	700123700	SRS1055038	United States	North America	3
646253328	700161219	SRS1055043	United States	North America	1
195044680	700161429	SRS1055049	United States	North America	2
316129862	700163296	SRS1055056	United States	North America	1
646253328	700165530	SRS1055067	United States	North America	2
866653606	700166262	SRS1055069	United States	North America	3
257905678	700166643	SRS1055076	United States	North America	3
763721271	700167107	SRS1055083	United States	North America	3
162469177	700172069	SRS1055095	United States	North America	2
646253328	700172870	SRS1055099	United States	North America	3
160502038	700123562	SRS140492	United States	North America	3
809635352	700123827	SRS140513	United States	North America	3
246515023	700123959	SRS140645	United States	North America	3
706846339	700163772	SRS142503	United States	North America	2
884419868	700163811	SRS142542	United States	North America	2
178713055	700163868	SRS142599	United States	North America	2
178713055	700163887	SRS142618	United States	North America	2
338793263	700163981	SRS142712	United States	North America	2
234447334	700164050	SRS142781	United States	North America	2
765074482	700164159	SRS142890	United States	North America	3
765074482	700164190	SRS142921	United States	North America	3
857980665	700164192	SRS142923	United States	North America	2
739574095	700164249	SRS142980	United States	North America	2
370027359	700164339	SRS143070	United States	North America	2
355657046	700164354	SRS143085	United States	North America	2
305070461	700164417	SRS143148	United States	North America	2
517810313	700164450	SRS143181	United States	North America	2
765034022	700164611	SRS143342	United States	North America	2
525622796	700164641	SRS143372	United States	North America	2
765135172	700164686	SRS143417	United States	North America	3
208027353	700164735	SRS143466	United States	North America	2
953045535	700164792	SRS143523	United States	North America	2
550534656	700164870	SRS143598	United States	North America	3
868454789	700164994	SRS143722	United States	North America	2
764366428	700165052	SRS143780	United States	North America	3
823052294	700165148	SRS143876	United States	North America	3
765256553	700165167	SRS143895	United States	North America	2
764508039	700165263	SRS143991	United States	North America	3
764508039	700165279	SRS144007	United States	North America	3
682102541	700165407	SRS144135	United States	North America	2
764062976	700165455	SRS144183	United States	North America	3
884797910	700165569	SRS144297	United States	North America	2
765155402	700165634	SRS144362	United States	North America	3
275382046	700165665	SRS144393	United States	North America	2
765216093	700165778	SRS144506	United States	North America	3
765701615	700165809	SRS144537	United States	North America	2
675950834	700165875	SRS144603	United States	North America	3
884797910	700165986	SRS144714	United States	North America	3
159733294	700166025	SRS144753	United States	North America	3
160845950	700166586	SRS145308	United States	North America	3
160582958	700166775	SRS145497	United States	North America	3
863126187	700171066	SRS146764	United States	North America	3
682102541	700171114	SRS146812	United States	North America	3
663835652	700171115	SRS146813	United States	North America	3
663835652	700171134	SRS146832	United States	North America	3
765013792	700171190	SRS146888	United States	North America	3
275382046	700171324	SRS147022	United States	North America	3
868454789	700171341	SRS147039	United States	North America	3
147406386	700171390	SRS147088	United States	North America	3
765377934	700171441	SRS147139	United States	North America	3
370027359	700171573	SRS147271	United States	North America	3
553359145	700171574	SRS147272	United States	North America	2
765519544	700171648	SRS147346	United States	North America	3
938202701	700171679	SRS147377	United States	North America	2
765337473	700171727	SRS147425	United States	North America	3
765337473	700171747	SRS147445	United States	North America	3
809362576	700171859	SRS147557	United States	North America	2
765640925	700171916	SRS147614	United States	North America	2
765640925	700171954	SRS147652	United States	North America	2
561079058	700171955	SRS147653	United States	North America	2
508703490	700172068	SRS147766	United States	North America	3
737052003	700172221	SRS147919	United States	North America	2
256789458	700172279	SRS147977	United States	North America	2
516889361	700172393	SRS148091	United States	North America	2
763901136	700172461	SRS148159	United States	North America	3
765256553	700172498	SRS148196	United States	North America	3
765256553	700172517	SRS148215	United States	North America	3
103092734	700172555	SRS148253	United States	North America	3
643185023	700172621	SRS148319	United States	North America	2
857980665	700172726	SRS148424	United States	North America	3
857980665	700172763	SRS148461	United States	North America	3
875002022	700172813	SRS148511	United States	North America	2
765276783	700173023	SRS148721	United States	North America	2
305070461	700173086	SRS148784	United States	North America	3
884419868	700173119	SRS148817	United States	North America	3
658594300	700173176	SRS148874	United States	North America	2
355657046	700173272	SRS148970	United States	North America	3
525622796	700173377	SRS149075	United States	North America	3
115629832	700173483	SRS149181	United States	North America	3
901775393	700173546	SRS149244	United States	North America	2
612472597	700173627	SRS149325	United States	North America	3
764791260	700175086	SRS149784	United States	North America	1
764851951	700175181	SRS149879	United States	North America	1
764953101	700175331	SRS150029	United States	North America	1
638754422	700097907	SRS886701	United States	North America	1
886389417	700173686	SRS892882	United States	North America	2
638754422	700122166	SRS893009	United States	North America	3
536137189	700122765	SRS893170	United States	North America	2
797461496	700124561	SRS893172	United States	North America	2
797461496	700167825	SRS893187	United States	North America	3
788731474	700124429	SRS893230	United States	North America	2
241812656	700121919	SRS893231	United States	North America	1
763395383	700021123	SRS893252	United States	North America	1
932979671	700164891	SRS893253	United States	North America	2
932979671	700117239	SRS893256	United States	North America	1
486505039	700117537	SRS893259	United States	North America	1
115629832	700165311	SRS893270	United States	North America	2
535376874	700161967	SRS893279	United States	North America	1
188816475	700161743	SRS893285	United States	North America	2
486505039	700172132	SRS893288	United States	North America	2
596625983	700117395	SRS893292	United States	North America	1
596625983	700163982	SRS893295	United States	North America	2
596625983	700172927	SRS893300	United States	North America	3
725019804	700161533	SRS893327	United States	North America	2
316129862	700173320	SRS893341	United States	North America	2
182518224	700165224	SRS893342	United States	North America	2
366487741	700172346	SRS893358	United States	North America	2
970836795	700097973	SRS893366	United States	North America	1
441369442	700167759	SRS893369	United States	North America	3
886389417	700163419	SRS893373	United States	North America	1
366487741	700161342	SRS893378	United States	North America	1
160987560	700166862	SRS893380	United States	North America	3
161068481	700123135	SRS893382	United States	North America	2
161473083	700097482	SRS893383	United States	North America	1
158742018	700098267	SRS971275	United States	North America	2
158013734	700097291	SRS971276	United States	North America	2
ERR911953	ERR911953	United Kingdom	Europe	1
ERR912182	ERR912182	United Kingdom	Europe	2
ERR912077	ERR912077	United Kingdom	Europe	1
ERR911962	ERR911962	United Kingdom	Europe	2
ERR912056	ERR912056	United Kingdom	Europe	1
ERR912195	ERR912195	United Kingdom	Europe	2
ERR912153	ERR912153	United Kingdom	Europe	1
ERR912121	ERR912121	United Kingdom	Europe	2
ERR912058	ERR912058	United Kingdom	Europe	2
ERR912057	ERR912057	United Kingdom	Europe	1
ERR912154	ERR912154	United Kingdom	Europe	1
ERR912059	ERR912059	United Kingdom	Europe	2
ERR912060	ERR912060	United Kingdom	Europe	1
ERR912061	ERR912061	United Kingdom	Europe	2
ERR912196	ERR912196	United Kingdom	Europe	2
ERR912062	ERR912062	United Kingdom	Europe	1
ERR912156	ERR912156	United Kingdom	Europe	2
ERR912155	ERR912155	United Kingdom	Europe	1
ERR912063	ERR912063	United Kingdom	Europe	1
ERR912197	ERR912197	United Kingdom	Europe	2
ERR912064	ERR912064	United Kingdom	Europe	1
ERR912065	ERR912065	United Kingdom	Europe	2
ERR912157	ERR912157	United Kingdom	Europe	2
ERR912198	ERR912198	United Kingdom	Europe	1
ERR911964	ERR911964	United Kingdom	Europe	2
ERR911963	ERR911963	United Kingdom	Europe	1
ERR912066	ERR912066	United Kingdom	Europe	1
ERR912158	ERR912158	United Kingdom	Europe	2
ERR912160	ERR912160	United Kingdom	Europe	2
ERR912159	ERR912159	United Kingdom	Europe	1
ERR912162	ERR912162	United Kingdom	Europe	2
ERR912161	ERR912161	United Kingdom	Europe	1
ERR912163	ERR912163	United Kingdom	Europe	2
ERR912067	ERR912067	United Kingdom	Europe	1
ERR912199	ERR912199	United Kingdom	Europe	1
ERR912164	ERR912164	United Kingdom	Europe	2
ERR912068	ERR912068	United Kingdom	Europe	2
ERR912165	ERR912165	United Kingdom	Europe	1
ERR912200	ERR912200	United Kingdom	Europe	2
ERR912166	ERR912166	United Kingdom	Europe	1
ERR912070	ERR912070	United Kingdom	Europe	2
ERR912069	ERR912069	United Kingdom	Europe	1
ERR912168	ERR912168	United Kingdom	Europe	2
ERR912167	ERR912167	United Kingdom	Europe	1
ERR912169	ERR912169	United Kingdom	Europe	1
ERR912170	ERR912170	United Kingdom	Europe	2
ERR911965	ERR911965	United Kingdom	Europe	1
ERR912078	ERR912078	United Kingdom	Europe	2
ERR912171	ERR912171	United Kingdom	Europe	1
ERR912172	ERR912172	United Kingdom	Europe	2
ERR912174	ERR912174	United Kingdom	Europe	2
ERR912173	ERR912173	United Kingdom	Europe	1
ERR912175	ERR912175	United Kingdom	Europe	1
ERR912176	ERR912176	United Kingdom	Europe	2
ERR912177	ERR912177	United Kingdom	Europe	1
ERR912071	ERR912071	United Kingdom	Europe	2
ERR912201	ERR912201	United Kingdom	Europe	1
ERR912178	ERR912178	United Kingdom	Europe	2
ERR912179	ERR912179	United Kingdom	Europe	1
ERR912072	ERR912072	United Kingdom	Europe	2
ERR912180	ERR912180	United Kingdom	Europe	1
ERR912122	ERR912122	United Kingdom	Europe	2
ERR912181	ERR912181	United Kingdom	Europe	1
ERR912202	ERR912202	United Kingdom	Europe	2
ERR912080	ERR912080	United Kingdom	Europe	2
ERR912079	ERR912079	United Kingdom	Europe	1
ERR911966	ERR911966	United Kingdom	Europe	1
ERR912127	ERR912127	United Kingdom	Europe	2
ERR911967	ERR911967	United Kingdom	Europe	1
ERR911968	ERR911968	United Kingdom	Europe	2
ERR911969	ERR911969	United Kingdom	Europe	1
ERR911970	ERR911970	United Kingdom	Europe	2
ERR912128	ERR912128	United Kingdom	Europe	1
ERR911971	ERR911971	United Kingdom	Europe	1
ERR912129	ERR912129	United Kingdom	Europe	2
ERR912130	ERR912130	United Kingdom	Europe	2
ERR912081	ERR912081	United Kingdom	Europe	1
ERR911955	ERR911955	United Kingdom	Europe	2
ERR911954	ERR911954	United Kingdom	Europe	1
ERR911973	ERR911973	United Kingdom	Europe	2
ERR911972	ERR911972	United Kingdom	Europe	1
ERR911975	ERR911975	United Kingdom	Europe	2
ERR911974	ERR911974	United Kingdom	Europe	1
ERR912131	ERR912131	United Kingdom	Europe	2
ERR911976	ERR911976	United Kingdom	Europe	1
ERR912183	ERR912183	United Kingdom	Europe	1
ERR912082	ERR912082	United Kingdom	Europe	2
ERR911977	ERR911977	United Kingdom	Europe	1
ERR911978	ERR911978	United Kingdom	Europe	2
ERR912083	ERR912083	United Kingdom	Europe	2
ERR912184	ERR912184	United Kingdom	Europe	1
ERR911979	ERR911979	United Kingdom	Europe	1
ERR911980	ERR911980	United Kingdom	Europe	1
ERR912185	ERR912185	United Kingdom	Europe	2
ERR911981	ERR911981	United Kingdom	Europe	1
ERR912132	ERR912132	United Kingdom	Europe	2
ERR911982	ERR911982	United Kingdom	Europe	1
ERR911983	ERR911983	United Kingdom	Europe	2
ERR912123	ERR912123	United Kingdom	Europe	2
ERR912073	ERR912073	United Kingdom	Europe	1
ERR911984	ERR911984	United Kingdom	Europe	1
ERR911985	ERR911985	United Kingdom	Europe	2
ERR912084	ERR912084	United Kingdom	Europe	1
ERR912085	ERR912085	United Kingdom	Europe	2
ERR911986	ERR911986	United Kingdom	Europe	1
ERR911987	ERR911987	United Kingdom	Europe	2
ERR912133	ERR912133	United Kingdom	Europe	2
ERR912086	ERR912086	United Kingdom	Europe	1
ERR911988	ERR911988	United Kingdom	Europe	1
ERR911989	ERR911989	United Kingdom	Europe	2
ERR912187	ERR912187	United Kingdom	Europe	2
ERR912186	ERR912186	United Kingdom	Europe	1
ERR911991	ERR911991	United Kingdom	Europe	2
ERR911990	ERR911990	United Kingdom	Europe	1
ERR912134	ERR912134	United Kingdom	Europe	1
ERR912087	ERR912087	United Kingdom	Europe	2
ERR911992	ERR911992	United Kingdom	Europe	1
ERR912135	ERR912135	United Kingdom	Europe	2
ERR912088	ERR912088	United Kingdom	Europe	2
ERR912188	ERR912188	United Kingdom	Europe	1
ERR912074	ERR912074	United Kingdom	Europe	1
ERR911956	ERR911956	United Kingdom	Europe	2
ERR911994	ERR911994	United Kingdom	Europe	2
ERR911993	ERR911993	United Kingdom	Europe	1
ERR912089	ERR912089	United Kingdom	Europe	2
ERR911995	ERR911995	United Kingdom	Europe	1
ERR912136	ERR912136	United Kingdom	Europe	2
ERR912090	ERR912090	United Kingdom	Europe	1
ERR911996	ERR911996	United Kingdom	Europe	2
ERR912137	ERR912137	United Kingdom	Europe	1
ERR911997	ERR911997	United Kingdom	Europe	1
ERR911998	ERR911998	United Kingdom	Europe	2
ERR912091	ERR912091	United Kingdom	Europe	2
ERR911999	ERR911999	United Kingdom	Europe	1
ERR912000	ERR912000	United Kingdom	Europe	1
ERR912092	ERR912092	United Kingdom	Europe	2
ERR912001	ERR912001	United Kingdom	Europe	1
ERR912093	ERR912093	United Kingdom	Europe	2
ERR912002	ERR912002	United Kingdom	Europe	1
ERR912003	ERR912003	United Kingdom	Europe	2
ERR912094	ERR912094	United Kingdom	Europe	2
ERR912004	ERR912004	United Kingdom	Europe	1
ERR912125	ERR912125	United Kingdom	Europe	2
ERR912124	ERR912124	United Kingdom	Europe	1
ERR912096	ERR912096	United Kingdom	Europe	2
ERR912095	ERR912095	United Kingdom	Europe	1
ERR912005	ERR912005	United Kingdom	Europe	1
ERR912006	ERR912006	United Kingdom	Europe	2
ERR912008	ERR912008	United Kingdom	Europe	2
ERR912007	ERR912007	United Kingdom	Europe	1
ERR912097	ERR912097	United Kingdom	Europe	2
ERR912009	ERR912009	United Kingdom	Europe	1
ERR912011	ERR912011	United Kingdom	Europe	2
ERR912010	ERR912010	United Kingdom	Europe	1
ERR912012	ERR912012	United Kingdom	Europe	2
ERR912098	ERR912098	United Kingdom	Europe	1
ERR912013	ERR912013	United Kingdom	Europe	2
ERR912099	ERR912099	United Kingdom	Europe	1
ERR912015	ERR912015	United Kingdom	Europe	2
ERR912014	ERR912014	United Kingdom	Europe	1
ERR912017	ERR912017	United Kingdom	Europe	2
ERR912016	ERR912016	United Kingdom	Europe	1
ERR912019	ERR912019	United Kingdom	Europe	2
ERR912018	ERR912018	United Kingdom	Europe	1
ERR912126	ERR912126	United Kingdom	Europe	1
ERR911957	ERR911957	United Kingdom	Europe	2
ERR912189	ERR912189	United Kingdom	Europe	2
ERR912020	ERR912020	United Kingdom	Europe	1
ERR912022	ERR912022	United Kingdom	Europe	2
ERR912021	ERR912021	United Kingdom	Europe	1
ERR912101	ERR912101	United Kingdom	Europe	2
ERR912100	ERR912100	United Kingdom	Europe	1
ERR912138	ERR912138	United Kingdom	Europe	1
ERR912023	ERR912023	United Kingdom	Europe	2
ERR912102	ERR912102	United Kingdom	Europe	2
ERR912024	ERR912024	United Kingdom	Europe	1
ERR912103	ERR912103	United Kingdom	Europe	2
ERR912025	ERR912025	United Kingdom	Europe	1
ERR912190	ERR912190	United Kingdom	Europe	1
ERR912104	ERR912104	United Kingdom	Europe	2
ERR912026	ERR912026	United Kingdom	Europe	2
ERR912105	ERR912105	United Kingdom	Europe	1
ERR912139	ERR912139	United Kingdom	Europe	1
ERR912140	ERR912140	United Kingdom	Europe	2
ERR912027	ERR912027	United Kingdom	Europe	1
ERR911959	ERR911959	United Kingdom	Europe	2
ERR911958	ERR911958	United Kingdom	Europe	1
ERR912191	ERR912191	United Kingdom	Europe	2
ERR912106	ERR912106	United Kingdom	Europe	1
ERR912028	ERR912028	United Kingdom	Europe	2
ERR912141	ERR912141	United Kingdom	Europe	1
ERR912030	ERR912030	United Kingdom	Europe	2
ERR912029	ERR912029	United Kingdom	Europe	1
ERR912031	ERR912031	United Kingdom	Europe	1
ERR912032	ERR912032	United Kingdom	Europe	2
ERR912192	ERR912192	United Kingdom	Europe	1
ERR912033	ERR912033	United Kingdom	Europe	2
ERR912034	ERR912034	United Kingdom	Europe	1
ERR912142	ERR912142	United Kingdom	Europe	2
ERR912107	ERR912107	United Kingdom	Europe	2
ERR912143	ERR912143	United Kingdom	Europe	1
ERR912035	ERR912035	United Kingdom	Europe	1
ERR912108	ERR912108	United Kingdom	Europe	2
ERR912036	ERR912036	United Kingdom	Europe	1
ERR912038	ERR912038	United Kingdom	Europe	2
ERR912037	ERR912037	United Kingdom	Europe	1
ERR912075	ERR912075	United Kingdom	Europe	1
ERR912076	ERR912076	United Kingdom	Europe	2
ERR912039	ERR912039	United Kingdom	Europe	1
ERR912144	ERR912144	United Kingdom	Europe	2
ERR912040	ERR912040	United Kingdom	Europe	1
ERR912041	ERR912041	United Kingdom	Europe	2
ERR912145	ERR912145	United Kingdom	Europe	1
ERR912042	ERR912042	United Kingdom	Europe	2
ERR912109	ERR912109	United Kingdom	Europe	1
ERR912043	ERR912043	United Kingdom	Europe	2
ERR912044	ERR912044	United Kingdom	Europe	1
ERR912110	ERR912110	United Kingdom	Europe	2
ERR912146	ERR912146	United Kingdom	Europe	1
ERR912111	ERR912111	United Kingdom	Europe	2
ERR912112	ERR912112	United Kingdom	Europe	2
ERR912193	ERR912193	United Kingdom	Europe	1
ERR912113	ERR912113	United Kingdom	Europe	1
ERR912045	ERR912045	United Kingdom	Europe	2
ERR912147	ERR912147	United Kingdom	Europe	2
ERR912114	ERR912114	United Kingdom	Europe	1
ERR912046	ERR912046	United Kingdom	Europe	2
ERR912148	ERR912148	United Kingdom	Europe	1
ERR911960	ERR911960	United Kingdom	Europe	1
ERR911961	ERR911961	United Kingdom	Europe	2
ERR912047	ERR912047	United Kingdom	Europe	2
ERR912115	ERR912115	United Kingdom	Europe	1
ERR912048	ERR912048	United Kingdom	Europe	2
ERR912116	ERR912116	United Kingdom	Europe	1
ERR912049	ERR912049	United Kingdom	Europe	2
ERR912194	ERR912194	United Kingdom	Europe	1
ERR912149	ERR912149	United Kingdom	Europe	1
ERR912117	ERR912117	United Kingdom	Europe	2
ERR912118	ERR912118	United Kingdom	Europe	1
ERR912050	ERR912050	United Kingdom	Europe	2
ERR912051	ERR912051	United Kingdom	Europe	2
ERR912150	ERR912150	United Kingdom	Europe	1
ERR912052	ERR912052	United Kingdom	Europe	2
ERR912151	ERR912151	United Kingdom	Europe	1
ERR912053	ERR912053	United Kingdom	Europe	2
ERR912119	ERR912119	United Kingdom	Europe	1
ERR912055	ERR912055	United Kingdom	Europe	2
ERR912054	ERR912054	United Kingdom	Europe	1
ERR912152	ERR912152	United Kingdom	Europe	2
ERR912120	ERR912120	United Kingdom	Europe	1
CON-001	CON-001	SRR413563	China	Asia	0
CON-002	CON-002	SRR413579	China	Asia	0
CON-003	CON-003	SRR413582	China	Asia	0
CON-004	CON-004	SRR413587	China	Asia	0
CON-005	CON-005	SRR413598	China	Asia	0
CON-006	CON-006	SRR413599	China	Asia	0
CON-007	CON-007	SRR413603	China	Asia	0
CON-008	CON-008	SRR413605	China	Asia	0
CON-009	CON-009	SRR413609	China	Asia	0
CON-010	CON-010	SRR413639	China	Asia	0
CON-011	CON-011	SRR413645	China	Asia	0
CON-012	CON-012	SRR413649	China	Asia	0
CON-013	CON-013	SRR413662	China	Asia	0
CON-014	CON-014	SRR413664	China	Asia	0
CON-015	CON-015	SRR413667	China	Asia	0
CON-016	CON-016	SRR413556	China	Asia	0
CON-017	CON-017	SRR413560	China	Asia	0
CON-018	CON-018	SRR413566	China	Asia	0
CON-019	CON-019	SRR413577	China	Asia	0
CON-020	CON-020	SRR413590	China	Asia	0
CON-021	CON-021	SRR413617	China	Asia	0
CON-022	CON-022	SRR413619	China	Asia	0
CON-023	CON-023	SRR413622	China	Asia	0
CON-026	CON-026	SRR413653	China	Asia	0
CON-027	CON-027	SRR413657	China	Asia	0
CON-028	CON-028	SRR413660	China	Asia	0
CON-029	CON-029	SRR413661	China	Asia	0
CON-031	CON-031	SRR413768	China	Asia	0
CON-032	CON-032	SRR413557	China	Asia	0
CON-033	CON-033	SRR413558	China	Asia	0
CON-034	CON-034	SRR413559	China	Asia	0
CON-035	CON-035	SRR413561	China	Asia	0
CON-036	CON-036	SRR413562	China	Asia	0
CON-037	CON-037	SRR413564	China	Asia	0
CON-038	CON-038	SRR413565	China	Asia	0
CON-039	CON-039	SRR413578	China	Asia	0
CON-040	CON-040	SRR413583	China	Asia	0
CON-041	CON-041	SRR413584	China	Asia	0
CON-042	CON-042	SRR413585	China	Asia	0
CON-043	CON-043	SRR413586	China	Asia	0
CON-044	CON-044	SRR413588	China	Asia	0
CON-045	CON-045	SRR413592	China	Asia	0
CON-046	CON-046	SRR413593	China	Asia	0
CON-047	CON-047	SRR413596	China	Asia	0
CON-048	CON-048	SRR413601	China	Asia	0
CON-049	CON-049	SRR413606	China	Asia	0
CON-050	CON-050	SRR413608	China	Asia	0
CON-051	CON-051	SRR413610	China	Asia	0
CON-052	CON-052	SRR413612	China	Asia	0
CON-053	CON-053	SRR413613	China	Asia	0
CON-054	CON-054	SRR413614	China	Asia	0
CON-055	CON-055	SRR413618	China	Asia	0
CON-056	CON-056	SRR413624	China	Asia	0
CON-057	CON-057	SRR413627	China	Asia	0
CON-058	CON-058	SRR413629	China	Asia	0
CON-059	CON-059	SRR413630	China	Asia	0
CON-060	CON-060	SRR413635	China	Asia	0
CON-061	CON-061	SRR413636	China	Asia	0
CON-062	CON-062	SRR413638	China	Asia	0
CON-063	CON-063	SRR413640	China	Asia	0
CON-064	CON-064	SRR413641	China	Asia	0
CON-065	CON-065	SRR413643	China	Asia	0
CON-066	CON-066	SRR413644	China	Asia	0
CON-067	CON-067	SRR413646	China	Asia	0
CON-068	CON-068	SRR413647	China	Asia	0
CON-069	CON-069	SRR413648	China	Asia	0
CON-070	CON-070	SRR413650	China	Asia	0
CON-071	CON-071	SRR413652	China	Asia	0
CON-072	CON-072	SRR413654	China	Asia	0
CON-073	CON-073	SRR413656	China	Asia	0
CON-074	CON-074	SRR413658	China	Asia	0
CON-075	CON-075	SRR413659	China	Asia	0
CON-076	CON-076	SRR413663	China	Asia	0
CON-077	CON-077	SRR413665	China	Asia	0
CON-078	CON-078	SRR413666	China	Asia	0
CON-079	CON-079	SRR413688	China	Asia	0
CON-080	CON-080	SRR413758	China	Asia	0
CON-081	CON-081	SRR413575	China	Asia	0
CON-082	CON-082	SRR413576	China	Asia	0
CON-083	CON-083	SRR413580	China	Asia	0
CON-084	CON-084	SRR413581	China	Asia	0
CON-085	CON-085	SRR413589	China	Asia	0
CON-086	CON-086	SRR413594	China	Asia	0
CON-087	CON-087	SRR413595	China	Asia	0
CON-088	CON-088	SRR413597	China	Asia	0
CON-089	CON-089	SRR413600	China	Asia	0
CON-090	CON-090	SRR413602	China	Asia	0
CON-091	CON-091	SRR413604	China	Asia	0
CON-092	CON-092	SRR413607	China	Asia	0
CON-093	CON-093	SRR413611	China	Asia	0
CON-095	CON-095	SRR413616	China	Asia	0
CON-096	CON-096	SRR413620	China	Asia	0
CON-097	CON-097	SRR413621	China	Asia	0
CON-098	CON-098	SRR413623	China	Asia	0
CON-099	CON-099	SRR413625	China	Asia	0
CON-101	CON-101	SRR413628	China	Asia	0
CON-104	CON-104	SRR413637	China	Asia	0
CON-105	CON-105	SRR413642	China	Asia	0
CON-106	CON-106	SRR413651	China	Asia	0
CON-107	CON-107	SRR413655	China	Asia	0
N075A	N075A	SRR413615	China	Asia	0
N104A	N104A	SRR413626	China	Asia	0
NLF001	NLF001	SRR341616	China	Asia	0
NLF002	NLF002	SRR341617	China	Asia	0
NLF005	NLF005	SRR341618	China	Asia	0
NLF006	NLF006	SRR341619	China	Asia	0
NLF007	NLF007	SRR341620	China	Asia	0
NLF008	NLF008	SRR341690	China	Asia	0
NLF009	NLF009	SRR341621	China	Asia	0
NLF010	NLF010	SRR341622	China	Asia	0
NLF011	NLF011	SRR341623	China	Asia	0
NLF012	NLF012	SRR341691	China	Asia	0
NLF013	NLF013	SRR341692	China	Asia	0
NLF014	NLF014	SRR341624	China	Asia	0
NLF015	NLF015	SRR341693	China	Asia	0
NLM001	NLM001	SRR341625	China	Asia	0
NLM002	NLM002	SRR341694	China	Asia	0
NLM003	NLM003	SRR341626	China	Asia	0
NLM004	NLM004	SRR341695	China	Asia	0
NLM005	NLM005	SRR341627	China	Asia	0
NLM006	NLM006	SRR341696	China	Asia	0
NLM007	NLM007	SRR341697	China	Asia	0
NLM008	NLM008	SRR341628	China	Asia	0
NLM009	NLM009	SRR341629	China	Asia	0
NLM010	NLM010	SRR341698	China	Asia	0
NLM015	NLM015	SRR341630	China	Asia	0
NLM016	NLM016	SRR341631	China	Asia	0
NLM017	NLM017	SRR341632	China	Asia	0
NLM021	NLM021	SRR341699	China	Asia	0
NLM022	NLM022	SRR341700	China	Asia	0
NLM023	NLM023	SRR341633	China	Asia	0
NLM024	NLM024	SRR341701	China	Asia	0
NLM025	NLM025	SRR341634	China	Asia	0
NLM026	NLM026	SRR341702	China	Asia	0
NLM027	NLM027	SRR341703	China	Asia	0
NLM028	NLM028	SRR341704	China	Asia	0
NLM029	NLM029	SRR341705	China	Asia	0
NLM031	NLM031	SRR341706	China	Asia	0
NLM032	NLM032	SRR341707	China	Asia	0
NOF001	NOF001	SRR341635	China	Asia	0
NOF002	NOF002	SRR341636	China	Asia	0
NOF004	NOF004	SRR341637	China	Asia	0
NOF005	NOF005	SRR341708	China	Asia	0
NOF006	NOF006	SRR341638	China	Asia	0
NOF007	NOF007	SRR341639	China	Asia	0
NOF008	NOF008	SRR341709	China	Asia	0
NOF009	NOF009	SRR341640	China	Asia	0
NOF010	NOF010	SRR341710	China	Asia	0
NOF011	NOF011	SRR341641	China	Asia	0
NOF012	NOF012	SRR341711	China	Asia	0
NOF013	NOF013	SRR341642	China	Asia	0
NOF014	NOF014	SRR341643	China	Asia	0
NOM001	NOM001	SRR341712	China	Asia	0
NOM002	NOM002	SRR341713	China	Asia	0
NOM004	NOM004	SRR341644	China	Asia	0
NOM005	NOM005	SRR341714	China	Asia	0
NOM007	NOM007	SRR341645	China	Asia	0
NOM008	NOM008	SRR341646	China	Asia	0
NOM009	NOM009	SRR341715	China	Asia	0
NOM010	NOM010	SRR341716	China	Asia	0
NOM012	NOM012	SRR341647	China	Asia	0
NOM013	NOM013	SRR341648	China	Asia	0
NOM014	NOM014	SRR341717	China	Asia	0
NOM015	NOM015	SRR341718	China	Asia	0
NOM016	NOM016	SRR341719	China	Asia	0
NOM017	NOM017	SRR341720	China	Asia	0
NOM018	NOM018	SRR341649	China	Asia	0
NOM019	NOM019	SRR341721	China	Asia	0
NOM020	NOM020	SRR341722	China	Asia	0
NOM022	NOM022	SRR341650	China	Asia	0
NOM023	NOM023	SRR341651	China	Asia	0
NOM025	NOM025	SRR341723	China	Asia	0
NOM026	NOM026	SRR341652	China	Asia	0
NOM027	NOM027	SRR341724	China	Asia	0
NOM028	NOM028	SRR341725	China	Asia	0
NOM029	NOM029	SRR341653	China	Asia	0
SZEY-101A	SZEY-101A	SRR413631	China	Asia	0
SZEY-103A	SZEY-103A	SRR413632	China	Asia	0
SZEY-104A	SZEY-104A	SRR413633	China	Asia	0
SZEY-106A	SZEY-106A	SRR413634	China	Asia	0
SZEY-90A	SZEY-90A	SRR413668	China	Asia	0
SZEY-93A	SZEY-93A	SRR413669	China	Asia	0
SZEY-95A	SZEY-95A	SRR413670	China	Asia	0
SZEY-97A	SZEY-97A	SRR413671	China	Asia	0
SZEY-99A	SZEY-99A	SRR413672	China	Asia	0
NL1	NL1_Twin1_0_0	ERR2227382	Western Europe	Europe	1
NL1	NL1_Twin1_0_0	ERR2227383	Western Europe	Europe	1
NL1	NL1_Twin1_0_0	ERR2227384	Western Europe	Europe	1
NL1	NL1_Twin1_0_0	ERR2227385	Western Europe	Europe	1
NL1	NL1_Twin1_28_0	ERR2227386	Western Europe	Europe	1
NL1	NL1_Twin1_28_0	ERR2227387	Western Europe	Europe	1
NL1	NL1_Twin1_28_0	ERR2227388	Western Europe	Europe	1
NL1	NL1_Twin1_28_0	ERR2227389	Western Europe	Europe	1
NL1	NL1_Twin1_7_0	ERR2227390	Western Europe	Europe	1
NL1	NL1_Twin1_7_0	ERR2227391	Western Europe	Europe	1
NL1	NL1_Twin1_7_0	ERR2227392	Western Europe	Europe	1
NL1	NL1_Twin1_7_0	ERR2227393	Western Europe	Europe	1
NL1	NL1_Twin2_0_0	ERR2227394	Western Europe	Europe	2
NL1	NL1_Twin2_0_0	ERR2227395	Western Europe	Europe	2
NL1	NL1_Twin2_0_0	ERR2227396	Western Europe	Europe	2
NL1	NL1_Twin2_0_0	ERR2227397	Western Europe	Europe	2
NL1	NL1_Twin2_28_0	ERR2227398	Western Europe	Europe	2
NL1	NL1_Twin2_28_0	ERR2227399	Western Europe	Europe	2
NL1	NL1_Twin2_28_0	ERR2227400	Western Europe	Europe	2
NL1	NL1_Twin2_28_0	ERR2227401	Western Europe	Europe	2
NL1	NL1_Twin2_7_0	ERR2227402	Western Europe	Europe	2
NL1	NL1_Twin2_7_0	ERR2227403	Western Europe	Europe	2
NL1	NL1_Twin2_7_0	ERR2227404	Western Europe	Europe	2
NL1	NL1_Twin2_7_0	ERR2227405	Western Europe	Europe	2
NL2	NL2_Twin1_0_0	ERR2227431	Western Europe	Europe	1
NL2	NL2_Twin1_0_0	ERR2227432	Western Europe	Europe	1
NL2	NL2_Twin1_0_0	ERR2227433	Western Europe	Europe	1
NL2	NL2_Twin1_0_0	ERR2227434	Western Europe	Europe	1
NL2	NL2_Twin1_28_0	ERR2227435	Western Europe	Europe	1
NL2	NL2_Twin1_28_0	ERR2227436	Western Europe	Europe	1
NL2	NL2_Twin1_28_0	ERR2227437	Western Europe	Europe	1
NL2	NL2_Twin1_28_0	ERR2227438	Western Europe	Europe	1
NL2	NL2_Twin1_28_0	ERR2227439	Western Europe	Europe	1
NL2	NL2_Twin1_7_0	ERR2227440	Western Europe	Europe	1
NL2	NL2_Twin1_7_0	ERR2227441	Western Europe	Europe	1
NL2	NL2_Twin1_7_0	ERR2227442	Western Europe	Europe	1
NL2	NL2_Twin1_7_0	ERR2227443	Western Europe	Europe	1
GE3	GE3_Twin1_0_0	ERR2227686	Western Europe	Europe	1
GE3	GE3_Twin1_0_0	ERR2227687	Western Europe	Europe	1
GE3	GE3_Twin1_0_0	ERR2227688	Western Europe	Europe	1
GE3	GE3_Twin1_0_0	ERR2227689	Western Europe	Europe	1
GE3	GE3_Twin1_30_0	ERR2227690	Western Europe	Europe	1
GE3	GE3_Twin1_30_0	ERR2227691	Western Europe	Europe	1
GE3	GE3_Twin1_30_0	ERR2227692	Western Europe	Europe	1
GE3	GE3_Twin1_30_0	ERR2227693	Western Europe	Europe	1
GE3	GE3_Twin1_30_0	ERR2227694	Western Europe	Europe	1
GE3	GE3_Twin1_7_0	ERR2227695	Western Europe	Europe	1
GE3	GE3_Twin1_7_0	ERR2227696	Western Europe	Europe	1
GE3	GE3_Twin1_7_0	ERR2227697	Western Europe	Europe	1
GE3	GE3_Twin1_7_0	ERR2227698	Western Europe	Europe	1
GE3	GE3_Twin2_0_0	ERR2227699	Western Europe	Europe	2
GE3	GE3_Twin2_0_0	ERR2227700	Western Europe	Europe	2
GE3	GE3_Twin2_0_0	ERR2227701	Western Europe	Europe	2
GE3	GE3_Twin2_0_0	ERR2227702	Western Europe	Europe	2
GE3	GE3_Twin2_30_0	ERR2227703	Western Europe	Europe	2
GE3	GE3_Twin2_30_0	ERR2227704	Western Europe	Europe	2
GE3	GE3_Twin2_30_0	ERR2227705	Western Europe	Europe	2
GE3	GE3_Twin2_30_0	ERR2227706	Western Europe	Europe	2
GE3	GE3_Twin2_7_0	ERR2227707	Western Europe	Europe	2
GE3	GE3_Twin2_7_0	ERR2227708	Western Europe	Europe	2
GE3	GE3_Twin2_7_0	ERR2227709	Western Europe	Europe	2
GE3	GE3_Twin2_7_0	ERR2227710	Western Europe	Europe	2
GE4	GE4_Twin1_0_0	ERR2227750	Western Europe	Europe	1
GE4	GE4_Twin1_0_0	ERR2227751	Western Europe	Europe	1
GE4	GE4_Twin1_0_0	ERR2227752	Western Europe	Europe	1
GE4	GE4_Twin1_0_0	ERR2227753	Western Europe	Europe	1
GE4	GE4_Twin1_30_0	ERR2227754	Western Europe	Europe	1
GE4	GE4_Twin1_30_0	ERR2227755	Western Europe	Europe	1
GE4	GE4_Twin1_30_0	ERR2227756	Western Europe	Europe	1
GE4	GE4_Twin1_30_0	ERR2227757	Western Europe	Europe	1
GE4	GE4_Twin1_30_0	ERR2227758	Western Europe	Europe	1
GE4	GE4_Twin1_7_0	ERR2227759	Western Europe	Europe	1
GE4	GE4_Twin1_7_0	ERR2227760	Western Europe	Europe	1
GE4	GE4_Twin1_7_0	ERR2227761	Western Europe	Europe	1
GE4	GE4_Twin1_7_0	ERR2227762	Western Europe	Europe	1
GE4	GE4_Twin1_7_0	ERR2227763	Western Europe	Europe	1
GE4	GE4_Twin2_0_0	ERR2227764	Western Europe	Europe	2
GE4	GE4_Twin2_0_0	ERR2227765	Western Europe	Europe	2
GE4	GE4_Twin2_0_0	ERR2227766	Western Europe	Europe	2
GE4	GE4_Twin2_0_0	ERR2227767	Western Europe	Europe	2
GE4	GE4_Twin2_30_0	ERR2227768	Western Europe	Europe	2
GE4	GE4_Twin2_30_0	ERR2227769	Western Europe	Europe	2
GE4	GE4_Twin2_30_0	ERR2227770	Western Europe	Europe	2
GE4	GE4_Twin2_30_0	ERR2227771	Western Europe	Europe	2
GE4	GE4_Twin2_30_0	ERR2227772	Western Europe	Europe	2
GE4	GE4_Twin2_7_0	ERR2227773	Western Europe	Europe	2
GE4	GE4_Twin2_7_0	ERR2227774	Western Europe	Europe	2
GE4	GE4_Twin2_7_0	ERR2227775	Western Europe	Europe	2
GE4	GE4_Twin2_7_0	ERR2227776	Western Europe	Europe	2
GE7	GE7_Twin1_0_0	ERR2227916	Western Europe	Europe	1
GE7	GE7_Twin1_0_0	ERR2227917	Western Europe	Europe	1
GE7	GE7_Twin1_0_0	ERR2227918	Western Europe	Europe	1
GE7	GE7_Twin1_0_0	ERR2227919	Western Europe	Europe	1
GE7	GE7_Twin1_0_0	ERR2227920	Western Europe	Europe	1
GE7	GE7_Twin1_30_0	ERR2227921	Western Europe	Europe	1
GE7	GE7_Twin1_30_0	ERR2227922	Western Europe	Europe	1
GE7	GE7_Twin1_30_0	ERR2227923	Western Europe	Europe	1
GE7	GE7_Twin1_30_0	ERR2227924	Western Europe	Europe	1
GE7	GE7_Twin1_7_0	ERR2227925	Western Europe	Europe	1
GE7	GE7_Twin1_7_0	ERR2227926	Western Europe	Europe	1
GE7	GE7_Twin1_7_0	ERR2227927	Western Europe	Europe	1
GE7	GE7_Twin1_7_0	ERR2227928	Western Europe	Europe	1
GE7	GE7_Twin1_7_0	ERR2227929	Western Europe	Europe	1
GE7	GE7_Twin2_0_0	ERR2227930	Western Europe	Europe	2
GE7	GE7_Twin2_0_0	ERR2227931	Western Europe	Europe	2
GE7	GE7_Twin2_0_0	ERR2227932	Western Europe	Europe	2
GE7	GE7_Twin2_0_0	ERR2227933	Western Europe	Europe	2
GE7	GE7_Twin2_30_0	ERR2227934	Western Europe	Europe	2
GE7	GE7_Twin2_30_0	ERR2227935	Western Europe	Europe	2
GE7	GE7_Twin2_30_0	ERR2227936	Western Europe	Europe	2
GE7	GE7_Twin2_30_0	ERR2227937	Western Europe	Europe	2
GE7	GE7_Twin2_7_0	ERR2227938	Western Europe	Europe	2
GE7	GE7_Twin2_7_0	ERR2227939	Western Europe	Europe	2
GE7	GE7_Twin2_7_0	ERR2227940	Western Europe	Europe	2
GE7	GE7_Twin2_7_0	ERR2227941	Western Europe	Europe	2
GE7	GE7_Twin2_7_0	ERR2227942	Western Europe	Europe	2
