# Supplementary material for: Inference of the Demographic Histories and Selective Effects of Human Gut Commensal Microbiota Over the Course of Human History
Source: Mol Biol Evol. 2025 Jan 22;42(2):msaf010. doi: 10.1093/molbev/msaf010 (PMC11824422; doi:10.1093/molbev/msaf010)
Supplement: msaf010_Supplementary_Data [file msaf010_supplementary_data.zip › Supplemental_Table_2.xls]

## Sheet: Supplemental_Table_2
Species	One epoch, log likelihood	One epoch, AIC	One epoch, theta	One epoch, Ancestral effective population size	Two epoch, log likelihood	Two epoch, AIC	Two epoch, nu	Two epoch, tau	Two epoch, time in years	Two epoch, theta	Two epoch, Ancestral effective population size	Two epoch, Current effective population size	Three epoch, log likelihood	Three epoch, AIC	Three epoch, nu (bottleneck)	Three epoch, nu (contemporary)	Three epoch, tau (bottleneck)	Three epoch, tau (contemporary)	Three epoch, time in years	Three epoch, theta	Three epoch, Ancestral effective population size	Three epoch, Current effective population size
Alistipes sp.	-83.5596	169.119	3398.17	3398.17	-34.0038	72.0076	1.57933	0.203842	6745.27	3036.67	6.03906e+06	9.53769e+06	-34.3388	76.6776	0.933331	1.49654	0.0111618	0.234066	6511.76	3042.88	3848.49	5759.41
Alistipes finegoldii	-193.782	389.563	5653.33	5653.33	-37.7004	79.4009	0.0685146	0.230771	117911	59553.7	9.32474e+07	6.3888e+06	-37.8068	83.6135	0.00690255	0.00370682	0.00740431	0.0197453	2.37833e+06	1.11137e+06	4494.83	16.6615
Alistipes onderdonkii	-229.799	461.598	7580.92	7580.91	-37.6596	79.3192	0.542129	0.153025	11780.1	9046.3	1.40491e+07	7.61644e+06	-36.4355	80.8709	0.312643	0.824967	0.0479322	0.0295785	19094.8	8922.79	6242.41	5149.78
Alistipes shahii	-72.0083	146.017	4017.08	4017.08	-32.8547	69.7095	402.954	0.0270756	927.844	3791.61	6.25403e+06	2.52008e+09	-33.0314	74.0629	4.39034	1.1924	5.91544	2.56986	8102.7	3786.31	4509.32	5376.92
Alistipes putredinis	-802.7	1607.4	2009.74	2009.73	-28.3466	60.6931	60.8982	26.4148	24333.6	70.703	168121	1.02383e+07	-28.426	64.8521	0.00052115	0.0181022	0.153955	0.00759033	510990	238780	3378.22	61.1533
Bacteroidales bacterium	-63.6897	129.379	4537.4	4537.39	-38.7295	81.4591	0.72751	0.540105	26890.9	5439.09	9.08636e+06	6.61042e+06	-36.5049	81.0098	0.400152	1.15814	0.0476666	0.0463239	10613.1	4959.38	4172.75	4832.62
Odoribacter splanchnicus	-32.9228	67.8457	2545.2	2545.2	-31.0959	66.1919	0.240177	0.964818	87531.1	10122	1.65569e+07	3.9766e+06	-30.8875	69.775	0.00838497	0.0257174	0.0332061	0.0132768	206077	96297.7	2387.32	61.3957
Parabacteroides distasonis	-256.018	514.036	10367.1	10367.1	-61.6826	127.365	0.0766207	0.269669	247469	104576	1.67476e+08	1.28321e+07	-58.8305	125.661	0.00672441	0.0110385	0.0308344	0.00554795	1.5926e+06	744206	8527.4	94.1293
Parabacteroides merdae	-75.5731	153.146	5819.12	5819.12	-34.5323	73.0647	0.094266	0.365412	165810	53030	8.28117e+07	7.80633e+06	-34.3882	76.7763	0.612444	1.01771	0.592292	0.0104831	16808.1	7854.23	5293.99	5387.74
Prevotella copri	-1571.67	3145.33	14305.9	14305.9	-40.6294	85.2587	3.02915	0.361557	49732.8	10270.7	2.51032e+07	7.60414e+07	-41.4676	90.9353	3.15353	2.97541	3.40061	2.79479	22061.2	10309	20067.9	59710.2
Bacteroides fragilis	-417.256	836.512	6397.58	6397.58	-34.086	72.1721	2.91421	0.18373	6557.93	5239.6	6.51403e+06	1.89832e+07	-34.439	76.8779	1.37969	2.75253	0.0123185	0.200484	11099.7	5186.78	8340.83	22958.4
Bacteroides cellulosilyticus	-404.016	810.032	9923.53	9923.53	-36.4022	76.8045	5.00673	4.94081	104917	2624.25	3.87534e+06	1.94027e+07	-37.3157	82.6313	1.28186	2.20931	0.00943544	1.25134	12932.9	6043.4	12125.2	26788.4
Bacteroides eggerthii	-36.2873	74.5747	4514.73	4514.73	-32.7614	69.5229	2.94118	0.0118231	496.719	4440.35	7.6673e+06	2.25509e+07	-32.7608	73.5216	1.24099	2.27208	0.016941	0.00878135	9497.48	4438.08	4671.53	10614.1
Bacteroides stercoris	-255.984	513.969	9687.53	9687.53	-156.705	317.409	1.29918	0.119628	11192.2	9250.44	1.70743e+07	2.21827e+07	-55.918	119.836	1.90023	1.42619	1.23758	0.00696334	13728.8	6415.34	11259.5	16058.2
Bacteroides uniformis	-132.156	266.312	3198.22	3198.22	-31.051	66.1019	1.8462	0.747654	17409.1	2330.23	4.2495e+06	7.84543e+06	-31.0659	70.1317	1.84537	6.64122	7.35462	4.85349	5006.02	2339.26	3838.05	25489.3
Bacteroides thetaiotaomicron	-109.874	221.748	11909.4	11909.4	-51.1218	106.244	0.0781028	0.335756	317038	134677	1.72326e+08	1.34592e+07	-46.206	100.412	0.692699	0.948981	0.586057	0.0149461	31555.4	14745.5	11060.9	10496.5
Bacteroides xylanisolvens	-111.795	225.591	7188.05	7188.04	-34.7434	73.4868	0.396785	0.0251217	2194.1	7728.2	1.59394e+07	6.32451e+06	-34.8568	77.7137	1.33035	0.480005	0.00412994	0.038238	16567.4	7741.79	6307.45	3027.61
Bacteroides caccae	-70.4393	142.879	4331.15	4331.15	-32.3148	68.6295	2.32471	0.0555766	1616.75	4070.1	5.30903e+06	1.2342e+07	-32.3156	72.6311	2.82241	2.32487	0.00611348	0.0489415	8706.81	4068.6	4839.32	11250.8
Bacteroides massiliensis	-144.032	290.064	2793.05	2793.04	-30.8917	65.7833	1.91757	0.474847	10357.9	2151.14	3.98092e+06	7.63366e+06	-31.3331	70.6663	1.87619	6.25249	5.63358	4.61701	4525.64	2114.78	3402.52	21274.2
Bacteroides vulgatus	-55.0381	112.076	3034.64	3034.64	-37.8253	79.6506	5933.16	0.0195055	613.788	2904.04	5.7428e+06	3.4073e+10	-35.8122	79.6244	0.00725877	0.144344	0.0194423	0.0243949	73024.1	34123.4	3247.2	468.713
Bacteroides plebeius	-83.3468	168.694	14512.6	14512.6	-314.885	633.77	1.92861	4.69404	0.00936349	15264.2	3.64044e+07	7.02098e+07	-36.9555	81.911	2.94828	1.27577	1.6041	1.19902	29698.8	13877.9	15459.4	19722.6
Bacteroides coprocola	-182.832	367.664	7428.32	7428.31	-34.0922	72.1844	1.93207	0.137889	9893.26	6635.59	1.3094e+07	2.52986e+07	-34.1718	76.3435	1.87383	7.40991	1.52595	2.57433	14136.6	6605.88	8715.2	64578.9
Barnesiella intestinihominis	-97.8996	197.799	10384.4	10384.4	-41.8477	87.6954	0.404842	0.0166578	1747.61	10900.6	1.91465e+07	7.7513e+06	-41.8801	91.7602	1.00102	0.463744	0.0115405	0.0220036	23352.8	10912.5	9451.66	4383.15
Akkermansia muciniphila	-323.916	649.831	8186.15	8186.15	-35.2083	74.4166	0.163835	0.361691	120312	34203.4	6.07065e+07	9.94585e+06	-35.128	78.256	0.358212	0.541102	0.391053	0.00438205	32648.1	15256.1	6360.68	3441.78
Dialister invisus	-81.0067	164.013	7316.83	7316.82	-42.0879	88.1759	3375.03	0.019139	2284.01	7012.02	2.17792e+07	7.35055e+10	-42.196	92.3921	4.15519	3.7736	7.68743	1.45796	15000.5	7009.59	7980.92	30116.8
Phascolarctobacterium sp.	-321.474	644.949	4109.26	4109.26	-32.9395	69.8789	2.79238	0.234754	10381.8	3253.62	8.0709e+06	2.2537e+07	-33.6993	75.3985	3.11086	2.94851	0.189077	0.00571575	7080.51	3308.65	5447.45	16061.9
Eubacterium eligens	-49.8875	101.775	5281.94	5281.93	-33.6594	71.3188	2.74884	4.9841	187243	2100.4	6.85617e+06	1.88465e+07	-33.663	75.3261	0.00634286	0.0202246	0.0512977	0.0380429	610106	285096	5643.91	114.146
Eubacterium rectale	-383.928	769.857	10910	10910	-35.3139	74.6279	1.82063	0.666536	77533.1	8138.75	2.12289e+07	3.86499e+07	-36.3183	80.6365	1.57041	2.05181	0.0168272	1.10751	15096.7	7054.53	13176.9	27036.4
Roseburia inulinivorans	-36.3864	74.7727	9034.21	9034.21	-35.7324	75.4648	1.50944	4.49702	329534	6070.81	1.33733e+07	2.01861e+07	-35.0266	78.0532	1.16592	0.681173	0.137433	0.0159101	19075.7	8913.87	9064.65	6174.59
Roseburia intestinalis	-58.941	119.882	4744.36	4744.36	-44.5404	93.0807	2.90397	5.33655	96845.5	1786.78	3.31194e+06	9.61777e+06	-33.818	75.6361	1.64926	0.449124	0.380435	0.0183321	8990.66	4201.24	4930.29	2214.31
Lachnospiraceae bacterium	-97.9161	197.832	483.597	483.597	-24.2454	52.4908	4.25396	0.311274	1297.32	339.163	760620	3.23564e+06	-24.2495	56.4989	8.7065	4.19407	6.6131	3.04966	726.447	339.461	715.22	2999.68
Coprococcus sp.	-128.893	259.785	5777.48	5777.48	-33.3928	70.7855	1.61288	0.215085	13122.2	5117.01	1.11342e+07	1.79582e+07	-33.9841	75.9682	1.80646	1.55775	0.141478	0.0133845	11068.3	5172.08	6699.56	10436.2
Oscillibacter sp.	-256.77	515.54	6744.53	6744.53	-35.3638	74.7276	1.86243	0.292717	21810.1	5597	1.35979e+07	2.53252e+07	-35.8772	79.7543	4.76736	1.79439	1.14047	3.35318	11905.3	5563.22	8129.37	14587.3
Ruminococcus bromii	-1452.89	2907.77	7910.92	7910.91	-33.9145	71.829	3.78334	0.605885	51912.9	4735.05	1.56368e+07	5.91594e+07	-34.0972	76.1943	1.8414	3.78573	2.72981	6.33366	9993.4	4669.81	11882	44982.1
Ruminococcus bicirculans	-1777.53	3557.07	13968.9	13968.9	-35.8925	75.7849	7.37758	4.6574	177386	3051.76	6.95087e+06	5.12805e+07	-37.1779	82.3558	4.41888	2.91817	2.06707	0.0106205	11372.2	5314.12	19622.6	57262.2
Eubacterium siraeum	-150.098	302.196	13036.5	13036.5	-36.1788	76.3577	1.37254	0.528262	80842.3	11246.1	2.79288e+07	3.83334e+07	-36.4406	80.8812	1.0758	1.46599	0.00342915	0.9182	22133.6	10342.8	14432.7	21158.3
Faecalibacterium prausnitzii (57453)	-39.5616	81.1233	13413	13413	-36.6854	77.3707	1.7651	4.76115	438129	7785.94	1.6794e+07	2.9643e+07	-36.4665	80.9329	1.85871	0.895263	0.0428572	0.0583738	28234.5	13193.7	13566.2	12145.4
Faecalibacterium prausnitzii (62201)	-1114.38	2230.76	10872.2	10872.2	-38.4251	80.8502	3.02714	0.321312	32573.8	8003.8	1.85014e+07	5.60063e+07	-39.4765	86.953	3.96241	3.17998	2.88856	2.92185	17276.8	8073.29	15110.6	48051.4
Faecalibacterium prausnitzii (61481)	-1838.84	3679.69	12385.8	12385.8	-35.6681	75.3362	3.37395	0.522358	47116.4	7948.64	1.64614e+07	5.554e+07	-36.4093	80.8185	3.40163	2.6226	0.472687	0.0065183	17388.6	8125.51	17954.6	47087.9
