# Supplementary material for: Inference of the Demographic Histories and Selective Effects of Human Gut Commensal Microbiota Over the Course of Human History
Source: Mol Biol Evol. 2025 Jan 22;42(2):msaf010. doi: 10.1093/molbev/msaf010 (PMC11824422; doi:10.1093/molbev/msaf010)
Supplement: msaf010_Supplementary_Data [file msaf010_supplementary_data.zip › Supplemental_Table_3.xls]

## Sheet: Supplemental_Table_3
Species	Nu, MLE	Time in years, MLE	Low estimate of Nu	High estimate of Nu	Low estimate of time in years	High estimate of time in years
Alistipes sp.	1.57933	6635.81	1.37919	2.20477	2804.87	20317.7
Alistipes finegoldii	0.0685146	195056	0.0124133	0.58144	33753.1	279214
Alistipes onderdonkii	0.542129	11971.3	0.0134509	0.598201	5280.81	40071.2
Alistipes shahii	402.954	927.844	2.02489	402.954	671.89	2764.69
Alistipes putredinis	60.8982	23215.9	10.08	61.1425	2910.82	26196.4
Bacteroidales bacterium	0.72751	31690.9	0.00723271	0.839553	2454.79	55254.2
Odoribacter splanchnicus	0.240178	122784	0.00820095	1.44806	1002.5	399996
Parabacteroides distasonis	0.0766207	513517	0.0205222	0.597536	90970	583942
Parabacteroides merdae	0.094266	364017	0.00618588	0.798907	18426.2	445332
Prevotella copri	3.02915	47350.4	2.85987	3.2468	43379.7	57674.1
Bacteroides fragilis	2.91421	6557.93	2.42563	4.12403	4673.03	9071.12
Bacteroides cellulosilyticus	5.00673	107334	1.93671	5.08805	17297.6	114585
Bacteroides eggerthii	2.94118	488.788	1.03921	5.87631	28.7569	1979.92
Bacteroides stercoris	4.64904	505300	1.78386	4.68649	100753	567063
Bacteroides uniformis	1.8462	16121.9	1.63029	3.4152	6854.31	64261.8
Bacteroides thetaiotaomicron	0.0781028	857760	0.0300553	0.798814	149672	986503
Bacteroides xylanisolvens	0.396785	2656.95	0.0200294	0.661315	57.8785	8887.61
Bacteroides caccae	2.32471	1590.94	1.35962	4.64464	739.004	6444.38
Bacteroides massiliensis	1.91757	10862.2	1.73531	2.87439	5147.51	41956.7
Bacteroides vulgatus	5933.16	613.788	49.0051	9752.01	349.163	947.019
Bacteroides plebeius	1.29918	24256.6	1.1757	2.57514	5363.22	75032.7
Bacteroides coprocola	1.93207	10535.4	1.62602	3.12568	5237.66	17759.6
Barnesiella intestinihominis	0.404842	1524.36	0.0200801	0.709445	45.3642	6965.97
Akkermansia muciniphila	0.163835	120312	0.0114894	0.516635	19352.1	156209
Dialister invisus	3375.03	2284.01	22.5455	4486.55	1616.89	3210.58
Phascolarctobacterium sp.	2.79238	11055.6	2.37216	3.72127	7180.93	15098.8
Eubacterium eligens	2.74884	171614	1.11668	2.75987	2982.41	205340
Eubacterium rectale	1.82063	77533.1	1.70527	3.08959	45140.5	299483
Roseburia inulinivorans	1.50944	337925	0.0105307	2.07048	874.971	349113
Roseburia intestinalis	2.90397	84540.2	1.12857	2.90397	6448.76	118143
Lachnospiraceae bacterium	4.25396	1255.89	2.89549	8.49916	655.14	2809.55
Coprococcus sp.	1.61288	12270.5	1.44682	2.09832	6095.39	31434.6
Oscillibacter sp.	1.86243	19753.4	1.71374	2.1598	13240.4	37578.4
Ruminococcus bromii	3.78334	51084	3.57358	3.9931	43623.5	62689.2
Ruminococcus bicirculans	7.37758	281010	3.69644	14.8586	59369.8	419176
Eubacterium siraeum	1.37254	97112.3	1.3068	2.11767	34744	338450
Faecalibacterium prausnitzii (57453)	1.7651	272132	0.0110294	2.19485	1193.71	476290
Faecalibacterium prausnitzii (62201)	3.02714	32573.8	2.78738	3.29088	27372.5	38815.5
Faecalibacterium prausnitzii (61481)	3.37395	45611.7	3.21361	3.53429	41097.6	54639.9
