# Supplementary material for: Inference of the Demographic Histories and Selective Effects of Human Gut Commensal Microbiota Over the Course of Human History
Source: Mol Biol Evol. 2025 Jan 22;42(2):msaf010. doi: 10.1093/molbev/msaf010 (PMC11824422; doi:10.1093/molbev/msaf010)
Supplement: msaf010_Supplementary_Data [file msaf010_supplementary_data.zip › Supplemental_Table_4.xls]

## Sheet: Supplemental_Table_4
Species	Ancestral effective population size	Gamma DFE, Log likelihood	Gamma DFE, AIC	Gamma DFE, Shape	Gamma DFE, Scale	Neu-Gamma DFE, Log likelihood	Neu-Gamma DFE, AIC	Neu-Gamma DFE, Proportion of Neutral Mutations	Neu-Gamma DFE, Shape	Neu-Gamma DFE, Scale
Alistipes sp.	6.03906e+06	-31.0211	66.0423	0.130387	0.0143103	-30.9569	67.9137	0.155574	0.272215	0.00042396
Alistipes finegoldii	9.32474e+07	-33.0162	70.0325	0.0362669	15.649	-33.1042	72.2084	0.242809	471.765	5.30751e-09
Alistipes onderdonkii	1.40491e+07	-35.86	75.72	0.0094881	188.65	-35.5422	77.0844	0.244251	4.15198	0.000113498
Alistipes shahii	6.25403e+06	-30.3261	64.6522	0.148939	2.13897	-30.3252	66.6504	0.188304	0.415306	3.76144e-05
Alistipes putredinis	168121	-35.0081	74.0162	0.958978	4.09096e-14	-35.0518	76.1037	0.297171	6.12928	1.50079
Bacteroidales bacterium	9.08636e+06	-35.3354	74.6707	0.19769	3.34498e-05	-35.4754	76.9507	0.0492089	0.220935	0.00022357
Odoribacter splanchnicus	1.65569e+07	-29.5737	63.1473	0.10693	0.0300813	-29.5944	65.1887	0.155323	0.197972	0.00120042
Parabacteroides distasonis	1.67476e+08	-32.7206	69.4411	0.150911	0.00570494	-33.757	73.514	0.13285	0.461555	6.99515e-05
Parabacteroides merdae	8.28117e+07	-32.0005	68.001	0.217528	9.451e-05	-33.2118	72.4236	0.0696383	0.249005	0.00033436
Prevotella copri	2.51032e+07	-48.0755	100.151	0.160767	40.5368	-38.1441	82.2883	0.165503	3.35004	3.00675e-07
Bacteroides fragilis	6.51403e+06	-32.3975	68.7949	0.330086	0.00023819	-32.819	71.638	0.0959324	0.564633	4.85547e-06
Bacteroides cellulosilyticus	3.87534e+06	-31.3853	66.7706	0.511339	5.32492e-07	-37.7696	81.5393	0.0110178	0.343174	2.45764e-05
Bacteroides eggerthii	7.6673e+06	-30.7122	65.4243	0.402857	2.58802e-06	-31.6168	69.2336	0.00504954	0.330388	2.36597e-05
Bacteroides stercoris	1.70743e+07	-35.0648	74.1296	1.3345	6.65955e-08	-61.6422	129.284	0.0345395	0.441327	8.03664e-06
Bacteroides uniformis	4.2495e+06	-29.1302	62.2604	0.124706	176.063	-28.7018	63.4036	0.227445	1.17244	1.0143e-05
Bacteroides thetaiotaomicron	1.72326e+08	-34.9971	73.9942	0.0777761	7.26976	-65.4071	136.814	0.158902	2.47814	0.000267211
Bacteroides xylanisolvens	1.59394e+07	-30.6123	65.2246	0.21768	0.0025666	-30.688	67.376	0.043713	0.30118	0.00015019
Bacteroides caccae	5.30903e+06	-30.5287	65.0574	0.325417	8.70819e-05	-30.511	67.022	0.125024	0.611467	4.77318e-06
Bacteroides massiliensis	3.98092e+06	-28.7592	61.5184	0.296506	0.0251275	-29.6619	65.3237	0.20241	1.66172	1.27803e-06
Bacteroides vulgatus	5.7428e+06	-29.576	63.1521	0.188584	76.079	-29.3821	64.7641	0.21112	0.782781	7.41486e-06
Bacteroides plebeius	3.64044e+07	-33.345	70.6899	0.276437	0.116007	-32.164	70.3281	0.0328064	0.797501	5.97394e-06
Bacteroides coprocola	1.3094e+07	-30.7294	65.4587	0.415649	5.89247e-06	-30.8331	67.6663	0.0203352	0.448997	6.45072e-06
Barnesiella intestinihominis	1.91465e+07	-38.2128	80.4256	0.432428	5.18002e-07	-41.5394	89.0789	0.0112259	0.304455	1.26552e-05
Akkermansia muciniphila	6.07065e+07	-32.4689	68.9378	0.192272	6.57069e-07	-40.6904	87.3808	0.195923	0.299924	0.00255534
Dialister invisus	2.17792e+07	-35.3691	74.7382	0.162716	8.36088	-34.4404	74.8807	0.208349	0.959872	1.88197e-06
Phascolarctobacterium sp.	8.0709e+06	-30.3172	64.6343	0.309771	0.00146185	-30.6434	67.2868	0.0546555	0.455952	1.14956e-05
Eubacterium eligens	6.85617e+06	-29.8657	63.7315	0.159534	152.83	-30.0489	66.0978	0.145527	0.719349	1.12777e-05
Eubacterium rectale	2.12289e+07	-32.5266	69.0532	0.162471	33.7749	-32.0445	70.089	0.144647	0.802715	3.8801e-06
Roseburia inulinivorans	1.33733e+07	-31.8284	67.6568	0.236655	1.77788e-05	-32.0601	70.1202	0.0464769	0.282498	6.83976e-05
Roseburia intestinalis	3.31194e+06	-30.7194	65.4388	205.713	2.264e-10	-37.5563	81.1125	0.00163674	0.147247	0.00237794
Lachnospiraceae bacterium	760620	-28.8155	61.631	0.121745	1491.22	-27.7017	61.4033	0.521522	11.1064	6.37854e-07
Coprococcus sp.	1.11342e+07	-31.197	66.394	0.203836	0.00422292	-31.2934	68.5867	0.0339914	0.251143	0.000104812
Oscillibacter sp.	1.35979e+07	-32.7441	69.4881	0.117339	40.1933	-32.9611	71.9222	0.145033	0.333597	0.000145148
Ruminococcus bromii	1.56368e+07	-30.5208	65.0417	0.151498	68.6526	-30.4963	66.9926	0.1444	0.568771	1.13524e-05
Ruminococcus bicirculans	6.95087e+06	-35.7815	75.5631	0.190618	93.7124	-33.2053	72.4105	0.141881	0.77002	3.82131e-06
Eubacterium siraeum	2.79288e+07	-32.5684	69.1368	0.182773	0.121441	-32.4326	70.8653	0.0828697	0.411609	3.65593e-05
Faecalibacterium prausnitzii (57453)	1.6794e+07	-31.1613	66.3226	0.238211	6.8426e-06	-31.6237	69.2475	0.00328419	0.220448	0.00190455
Faecalibacterium prausnitzii (62201)	1.85014e+07	-32.3157	68.6313	222.175	2.52404e-11	-34.7411	75.4821	0.190181	0.368563	0.0112648
Faecalibacterium prausnitzii (61481)	1.64614e+07	-31.2758	66.5516	0.245531	1.04336e-06	-32.0145	70.029	0.00369364	0.197627	0.00151045
