# Supplementary material for: Inference of the Demographic Histories and Selective Effects of Human Gut Commensal Microbiota Over the Course of Human History
Source: Mol Biol Evol. 2025 Jan 22;42(2):msaf010. doi: 10.1093/molbev/msaf010 (PMC11824422; doi:10.1093/molbev/msaf010)
Supplement: msaf010_Supplementary_Data [file msaf010_supplementary_data.zip › Supplemental_Table_5.xls]

## Sheet: Supplemental_Table_5
Species	One epoch, log likelihood (Accessory)	One epoch, AIC (Accessory)	One epoch, theta (Accessory)	One epoch, Ancestral effective population size (Accessory)	Two epoch, log likelihood (Accessory)	Two epoch, AIC (Accessory)	Two epoch, nu (Accessory)	Two epoch, tau (Accessory)	Two epoch, time in years (Accessory)	Two epoch, theta (Accessory)	Two epoch, Ancestral effective population size (Accessory)	Two epoch, Current effective population size (Accessory)	Three epoch, log likelihood (Accessory)	Three epoch, AIC (Accessory)	Three epoch, nu at end of epoch one (Accessory)	Three epoch, nu at end of epoch two (Accessory)	Three epoch, tau at end of epoch one (Accessory)	Three epoch, tau at end of epoch two (Accessory)	Three epoch, time in years (Accessory)	Three epoch, theta (Accessory)	Three epoch, Ancestral effective population size (Accessory)	Three epoch, Current effective population size (Accessory)	One epoch, Ancestral effective population size (Core)	Two epoch, Ancestral effective population size (Core)	Three epoch, Ancestral effective population size (Core)
Alistipes putredinis	-22.6147	47.2295	179.499	179.499	-21.6164	47.2327	1.37816	0.143934	2777.99	168.384	3.52233e+06	4.85435e+06	-21.5499	51.0997	0.0113352	0.05953	0.0404071	0.014108	8583.57	4011.01	187.825	11.1812	2009.73	168121	3378.22
Alistipes finegoldii	-49.9542	101.908	458.557	458.557	-24.8272	53.6544	0.210723	0.0293608	1104.11	553.649	6.86288e+06	1.44617e+06	-24.876	57.752	0.0946461	0.12504	0.00558543	0.00633119	1170	546.729	332.203	41.5386	5653.33	9.32474e+07	4494.83
Alistipes onderdonkii	-49.3761	100.752	481.027	481.027	-27.9875	59.9751	0.0831944	0.234876	77166.2	3758.6	5.99585e+07	4.98821e+06	-27.6638	63.3276	0.0045495	0.0356497	0.0123589	0.0170954	19374.5	9053.53	341.26	12.1658	7580.91	1.40491e+07	6242.41
Alistipes shahii	-37.8412	77.6824	702.498	702.498	-26.3142	56.6284	0.00817967	0.000331775	11.7361	761.85	6.45572e+06	52805.7	-26.3368	60.6735	0.56437	0.0825145	0.00182347	0.00372743	1637.07	764.986	591.828	48.8344	4017.08	6.25403e+06	4509.32
Bacteroidales bacterium	-52.3444	106.689	384.866	384.866	-26.1603	56.3207	0.0181685	0.0741132	54048.8	12079.1	1.33092e+08	2.41809e+06	-24.7489	57.4978	0.00420601	0.0909133	0.00985476	0.0103544	9099.41	4252.06	258.176	23.4717	4537.39	9.08636e+06	4172.75
Parabacteroides distasonis	-37.7091	77.4183	939.351	939.351	-27.808	59.6161	0.221923	0.584109	106534	3506.05	3.32856e+07	7.38684e+06	-27.5936	63.1871	0.00922079	0.0363358	0.0297934	0.0168811	47424.7	22161.1	792.249	28.787	10367.1	1.67476e+08	8527.4
Parabacteroides merdae	-28.003	58.006	481.533	481.533	-26.9971	57.9942	1.91762	3.24606	61874.2	270.661	3.47869e+06	6.67081e+06	-25.4531	58.9062	3.4288	0.770883	0.282538	0.113291	896.597	418.971	487.682	375.945	5819.12	8.28117e+07	5293.99
Bacteroides cellulosilyticus	-37.4683	76.9366	1773.77	1773.77	-35.6004	75.2007	0.000119695	1.0432	0.054599	1807.13	9.55168e+06	1143.29	-30.5448	69.0896	1.41928	0.515523	0.488137	0.0305676	3498.23	1634.69	1724.56	889.05	9923.53	3.87534e+06	12125.2
Bacteroides stercoris	-27.57	57.14	740.104	740.104	-26.4005	56.8011	0.00862294	9.61516	5.71992	757.713	1.08567e+07	93616.3	-26.4062	60.8123	1.05761	4.32236	1.26658	4.07367	1621.91	757.904	704.124	3043.48	9687.53	1.70743e+07	11259.5
Bacteroides thetaiotaomicron	-39.0872	80.1744	1506.61	1506.61	-33.4825	70.965	2.73115	4.62799	0.0192887	1561.28	7.60631e+06	2.0774e+07	-33.6118	75.2236	0.0734251	0.289402	0.00096914	0.00219816	3344.21	1562.72	1397.27	404.373	11909.4	1.72326e+08	11060.9
Bacteroides caccae	-28.3974	58.7947	313.861	313.861	-23.4623	50.9246	0.542093	0.0767625	2567.33	349.063	6.10373e+06	3.30879e+06	-23.4638	54.9276	0.704988	0.523171	0.00680299	0.0643811	744.587	347.938	267.53	139.964	4331.15	5.30903e+06	4839.32
Bacteroides massiliensis	-26.2423	54.4845	168.01	168.01	-21.4877	46.9754	0.00811207	0.000463885	8.49243	187.793	3.34106e+06	27102.9	-21.507	51.014	0.0891506	0.132596	0.0038096	0.00319371	403.231	188.426	134.453	17.8279	2793.04	3.98092e+06	3402.52
Bacteroides vulgatus	-29.6361	61.2721	693.595	693.595	-25.9023	55.8046	2.15478	2.98763	55112	361.605	3.36653e+06	7.25414e+06	-25.9059	59.8117	1.40346	9.23458	1.03396	7.07629	1193.29	557.614	752.71	6950.95	3034.64	5.7428e+06	3247.2
Dialister invisus	-29.468	60.936	491.204	491.204	-24.9461	53.8921	0.0165948	0.000498183	63.668	521.896	2.33235e+07	387049	-24.9532	57.9064	0.247104	0.0633729	0.00388269	0.00114572	1114.73	520.901	435.529	27.6007	7316.82	2.17792e+07	7980.92
Eubacterium eligens	-38.7066	79.4131	276.705	276.705	-23.2001	50.4002	0.226909	0.0335291	2279.2	335.682	1.24057e+07	2.81498e+06	-23.2571	54.5141	0.102684	0.118481	0.00971579	0.00194884	708.154	330.913	199.152	23.5957	5281.93	6.85617e+06	5643.91
Eubacterium rectale	-34.172	70.344	1821.1	1821.1	-29.4265	62.853	0.47743	0.0148391	1346.61	1881.81	1.65614e+07	7.90688e+06	-29.4268	66.8536	1.16258	0.5021	0.0066425	0.0175018	4028.02	1882.25	1706.9	857.033	10910	2.12289e+07	13176.9
Eubacterium siraeum	-30.1885	62.3769	1177.26	1177.26	-27.9376	59.8751	0.856307	0.213843	31012.4	1235.31	2.64669e+07	2.26638e+07	-27.9383	63.8766	0.552598	0.853689	0.0128041	0.108478	2629.19	1228.59	1117.76	954.223	13036.5	2.79288e+07	14432.7
Ruminococcus bromii	-28.2301	58.4602	454.805	454.804	-25.3898	54.7796	3.65864	5.91797	151878	140.981	4.68366e+06	1.71358e+07	-24.9552	57.9105	1.82275	0.692292	0.234085	0.0430787	888.634	415.25	472.775	327.298	7910.91	1.56368e+07	11882
