# Supplementary material for: Inference of the Demographic Histories and Selective Effects of Human Gut Commensal Microbiota Over the Course of Human History
Source: Mol Biol Evol. 2025 Jan 22;42(2):msaf010. doi: 10.1093/molbev/msaf010 (PMC11824422; doi:10.1093/molbev/msaf010)
Supplement: msaf010_Supplementary_Data [file msaf010_supplementary_data.zip › Supplemental_Table_6.xls]

## Sheet: Supplemental_Table_6
Species	Ancestral effective population size	Gamma DFE, Log likelihood	Gamma DFE, AIC	Gamma DFE, Shape	Gamma DFE, Scale	Neu-Gamma DFE, Log likelihood	Neu-Gamma DFE, AIC	Neu-Gamma DFE, Proportion of Neutral Mutations	Neu-Gamma DFE, Shape	Neu-Gamma DFE, Scale
Alistipes putredinis	3.52233e+06	-22.6638	49.3277	1.21915e-05	9.67057e-14	-22.664	51.328	0.472784	11.445	0.00830829
Alistipes finegoldii	6.86288e+06	-25.2805	54.561	0.0709698	186.164	-24.898	55.796	0.396071	60.3004	8.75675e-08
Alistipes onderdonkii	5.99585e+07	-25.0679	54.1358	0.0450051	0.0172429	-25.5648	57.1295	0.357529	1.93772	0.00267231
Alistipes shahii	6.45572e+06	-25.3412	54.6824	0.0791308	192.712	-25.2582	56.5165	0.35432	4.82271	1.04666e-06
Bacteroidales bacterium	1.33092e+08	-24.2292	52.4584	0.112688	3.70556e-05	-25.9085	57.8169	0.360063	3.99315	0.000101214
Parabacteroides distasonis	3.32856e+07	-26.653	57.306	139.934	2.80023e-10	-28.7466	63.4932	0.096073	0.195432	5.96614e-05
Parabacteroides merdae	3.47869e+06	-24.6771	53.3542	311.859	8.88657e-11	-24.9843	55.9685	0.289974	0.158801	0.0227863
Bacteroides cellulosilyticus	9.55168e+06	-30.6708	65.3417	4.82604	0.00107695	-29987.6	59981.3	0.00222777	760.126	9.54898e-10
Bacteroides stercoris	1.08567e+07	-25.9428	55.8855	313.671	1.1417e-08	-6246.72	12499.4	3.52516e-07	0.846398	4.84461e-10
Bacteroides thetaiotaomicron	7.60631e+06	-28.072	60.144	278.647	8.55716e-12	-28.3673	62.7346	0.143836	1.08592	0.00633536
Bacteroides caccae	6.10373e+06	-23.6063	51.2126	0.106468	191.943	-23.4002	52.8003	0.418412	5.66339	4.26072e-07
Bacteroides massiliensis	3.34106e+06	-24.0051	52.0102	0.139515	327.914	-25.3187	56.6374	0.0399317	0.313341	1.69345e-06
Bacteroides vulgatus	3.36653e+06	-26.2158	56.4317	0.0858442	365.507	-25.4677	56.9353	0.404647	19.5773	1.80545e-07
Dialister invisus	2.33235e+07	-24.7433	53.4865	0.0784081	53.5811	-24.3979	54.7958	0.381543	41.2209	2.53068e-08
Eubacterium eligens	1.24057e+07	-22.9659	49.9319	0.308114	3.14911e-07	-23.038	52.076	0.0117302	0.150341	3.41849e-05
Eubacterium rectale	1.65614e+07	-28.293	60.5861	0.323907	9.13041e-07	-28.6302	63.2604	0.0477983	0.28996	6.303e-06
Eubacterium siraeum	2.64669e+07	-27.7813	59.5626	0.197024	7.08533e-07	-27.9892	61.9784	0.0896583	0.189809	4.56862e-05
Ruminococcus bromii	4.68366e+06	-24.8132	53.6263	293.956	4.44239e-11	-25.2698	56.5395	0.0234439	0.0707071	0.00350698
