# Supplementary material for: Inference of the Demographic Histories and Selective Effects of Human Gut Commensal Microbiota Over the Course of Human History
Source: Mol Biol Evol. 2025 Jan 22;42(2):msaf010. doi: 10.1093/molbev/msaf010 (PMC11824422; doi:10.1093/molbev/msaf010)
Supplement: msaf010_Supplementary_Data [file msaf010_supplementary_data.zip › Supplemental_Table_7.xls]

## Sheet: Supplemental_Table_7
species	constant_2NAs_LRT	constant_s_LRT
Alistipes putredinis	0	0
Alistipes finegoldii	2.89972	1.56105
Alistipes onderdonkii	2.81876	1.64505
Alistipes shahii	6.20954	1.10691
Bacteroidales bacterium	33.2751	15.0215
Parabacteroides distasonis	95.19	12.0331
Parabacteroides merdae	115.809	11.2627
Bacteroides cellulosilyticus	1105.94	74.8772
Bacteroides stercoris	356.846	5.69245
Bacteroides thetaiotaomicron	241.332	12.8048
Bacteroides caccae	20.6311	13.0029
Bacteroides massiliensis	10.0258	4.30603
Bacteroides vulgatus	26.2655	12.1718
Dialister invisus	14.8523	2.94643
Eubacterium eligens	0.977142	0.046484
Eubacterium rectale	0.0533707	9.89278
Eubacterium siraeum	11.2034	0.264113
Ruminococcus bromii	19.9185	10.35
