# Supplementary material for: Inference of the Demographic Histories and Selective Effects of Human Gut Commensal Microbiota Over the Course of Human History
Source: Mol Biol Evol. 2025 Jan 22;42(2):msaf010. doi: 10.1093/molbev/msaf010 (PMC11824422; doi:10.1093/molbev/msaf010)
Supplement: msaf010_Supplementary_Data [file msaf010_supplementary_data.zip › Supplemental_Table_8.xls]

## Sheet: Supplemental_Table_8
Species	One epoch, log likelihood	One epoch, AIC	One epoch, theta	One epoch, Ancestral effective population size	Two epoch, log likelihood	Two epoch, AIC	Two epoch, nu	Two epoch, tau	Two epoch, time in years	Two epoch, theta	Two epoch, Ancestral effective population size	Two epoch, Current effective population size	Three epoch, log likelihood	Three epoch, AIC	Three epoch, nu (bottleneck)	Three epoch, nu (contemporary)	Three epoch, tau (bottleneck)	Three epoch, tau (contemporary)	Three epoch, time in years	Three epoch, theta	Three epoch, Ancestral effective population size	Three epoch, Current effective population size
Alistipes_finegoldii_56071	-163.437	328.875	3947.63	3947.63	-35.2944	74.5887	0.370459	0.422346	38880.3	7371.23	1.68006e+07	6.22393e+06	-33.8595	75.7189	0.451712	0.978607	0.223919	0.0121949	15739.9	5337.74	1.21658e+07	1.19056e+07
Alistipes_onderdonkii_55464	-170.48	342.96	5855.18	5855.17	-35.3213	74.6425	0.575442	0.18478	14308.4	6993.46	1.41318e+07	8.13204e+06	-35.3356	78.6712	0.448381	0.745875	0.078821	0.0117524	6837.22	6817.66	1.37766e+07	1.02756e+07
Alistipes_shahii_62199	-57.1542	116.308	2908.98	2908.98	-31.2729	66.5458	1054.48	0.0254979	902.319	2753.87	6.45831e+06	6.81016e+09	-31.3337	70.6674	8.02225	19.4186	0.00518263	0.0232485	1004.5	2749.42	6.44788e+06	1.25209e+08
Parabacteroides_distasonis_56985	-186.698	375.395	7829	7828.99	-805.096	1614.19	1.8842	0.308003	23194.7	6437.02	1.37435e+07	2.58956e+07	-35.5825	79.1651	0.00793288	0.0395443	0.0271768	0.00658135	80816.9	204632	4.36905e+08	1.72771e+07
Parabacteroides_merdae_56972	-65.6976	133.395	4408.64	4408.64	-33.2651	70.5302	0.331784	0.759557	99977	11380.1	2.40216e+07	7.97e+06	-33.1171	74.2342	0.323102	0.851984	0.0254917	0.0756258	5650.48	4831.31	1.01982e+07	8.68867e+06
Bacteroides_fragilis_54507	-318.691	639.382	4241.01	4241.01	-32.7227	69.4455	3.02276	0.200023	7003.38	3411.03	6.38985e+06	1.9315e+07	-32.7883	73.5766	2.44931	3.10022	0.00831919	0.186584	6838.19	3418.07	6.40303e+06	1.98508e+07
Bacteroides_cellulosilyticus_58046	-309.165	620.33	7692.17	7692.17	-35.1877	74.3753	5.01443	5.02083	108566	2021.86	3.94622e+06	1.9788e+07	-35.2535	78.507	0.00087176	0.00732824	0.05726	0.00795901	968278	1.38822e+06	2.7095e+09	1.98558e+07
Bacteroides_stercoris_56735	-212.487	426.974	6483.23	6483.23	-45.4661	94.9323	5.41095	6.134	141080	1526.63	4.19744e+06	2.27121e+07	-45.6957	99.3915	0.0053037	0.0578258	0.0239996	0.0595357	178847	142110	3.90729e+08	2.25942e+07
Bacteroides_thetaiotaomicron_56941	-79.6252	161.25	8701.24	8701.24	-40.9758	85.9516	0.535024	0.930732	129935	14453.7	2.54779e+07	1.36313e+07	-36.9946	81.9891	0.442099	1.68507	0.0733023	0.0415155	10605.2	9562.83	1.68567e+07	2.84048e+07
Bacteroides_caccae_53434	-60.6122	123.224	3593.64	3593.64	-31.7874	67.5747	1.96718	0.0664874	1996.14	3376.04	5.47918e+06	1.07785e+07	-31.8068	71.6136	1.95834	1.21179	0.0669402	0.00481423	2153.37	3374.63	5.47689e+06	6.63686e+06
Bacteroides_vulgatus_57955	-48.138	98.276	1891.27	1891.27	-29.9191	63.8383	308.135	0.0268226	836.339	1786.17	5.69041e+06	1.75342e+09	-29.9555	67.911	13.0588	14.5757	0.00797534	0.0221252	936.712	1782.68	5.6793e+06	8.27797e+07
Barnesiella_intestinihominis_62208	-83.5401	169.08	7746.52	7746.52	-40.0206	84.0412	0.370371	0.0142839	1490.76	8130.9	1.9047e+07	7.05445e+06	-39.918	87.8359	0.0328203	1.06906	0.000868027	0.00734604	858.347	8141.05	1.90707e+07	2.03877e+07
Akkermansia_muciniphila_55290	-133.469	268.939	4094.76	4094.76	-32.5406	69.0811	0.289971	0.499096	103005	10388.7	3.76648e+07	1.09217e+07	-32.7566	73.5133	0.556581	1.97679	0.234085	0.00202405	23906.3	5096.67	1.84783e+07	3.65276e+07
Dialister_invisus_61905	-51.2769	104.554	4624.74	4624.74	-35.6303	75.2606	2587.16	0.0151326	2266.39	4471.21	2.73329e+07	7.07145e+10	-35.6869	79.3737	8.7617	16.6032	0.00626529	0.0109659	2579.8	4469.66	2.73234e+07	4.53656e+08
Eubacterium_rectale_56927	-217.019	436.037	5291.34	5291.34	-32.7769	69.5539	1.90978	0.788601	87898.1	3766.09	2.03416e+07	3.8848e+07	-32.7843	73.5687	0.892814	1.91983	3.64845	0.795759	88362.6	3751.76	2.02642e+07	3.89039e+07
Oscillibacter_sp_60799	-153.462	308.924	3547.08	3547.08	-32.5349	69.0697	1.8842	0.308003	22214.5	2916.42	1.31627e+07	2.48012e+07	-32.6084	73.2168	1.8678	0.924899	0.347117	0.00205798	24905.9	2884.2	1.30173e+07	1.20397e+07
Ruminococcus_bromii_62047	-903.87	1809.74	4578.55	4578.55	-31.8963	67.7926	4.01018	0.59372	49979.8	2717.12	1.5363e+07	6.16085e+07	-32.5355	73.0711	2.68642	4.10844	0.00578649	0.580712	49290.5	2712.64	1.53377e+07	6.30139e+07
Ruminococcus_bicirculans_59300	-1175.83	2353.66	9076.8	9076.79	-34.417	72.834	6.25927	3.73823	171974	2347.51	8.39575e+06	5.25512e+07	-34.4578	76.9156	0.00233404	0.0140307	0.0363637	0.00829594	915618	1.04619e+06	3.74164e+09	5.24979e+07
