# Supplementary material for: Inference of the Demographic Histories and Selective Effects of Human Gut Commensal Microbiota Over the Course of Human History
Source: Mol Biol Evol. 2025 Jan 22;42(2):msaf010. doi: 10.1093/molbev/msaf010 (PMC11824422; doi:10.1093/molbev/msaf010)
Supplement: msaf010_Supplementary_Data [file msaf010_supplementary_data.zip › Supplemental_Table_9.xls]

## Sheet: Supplemental_Table_9
species	HR_dfe_nanc	HR_gamma_likelihood	HR_gamma_AIC	HR_gamma_alpha	HR_gamma_beta	HR_neugamma_likelihood	HR_neugamma_AIC	HR_neugamma_pneu	HR_neugamma_alpha	HR_neugamma_beta
Alistipes_finegoldii_56071	1.68006e+07	-31.1366	66.2731	0.0710299	76.0328	-31.1376	68.2753	0.174077	0.204877	0.0293189
Alistipes_onderdonkii_55464	1.41318e+07	-33.646	71.2919	0.00332465	512.295	-33.2404	72.4807	0.245259	464.554	3.52761e-08
Alistipes_shahii_62199	6.45831e+06	-29.1209	62.2417	0.154769	2.00101	-29.1456	64.2911	0.207535	0.519675	2.19676e-05
Parabacteroides_distasonis_56985	1.37435e+07	-46.8024	97.6048	0.0430232	102.877	-39.7209	85.4418	0.201317	183.36	3.48333e-08
Parabacteroides_merdae_56972	2.40216e+07	-30.3623	64.7246	0.237403	0.00059087	-30.6094	67.2189	0.114932	0.499424	1.46831e-05
Bacteroides_fragilis_54507	6.38985e+06	-30.533	65.0661	0.301901	0.00186434	-30.9453	67.8906	0.123425	0.628996	4.59543e-06
Bacteroides_cellulosilyticus_58046	3.94622e+06	-30.4381	64.8761	0.473057	7.58454e-07	-34.0268	74.0536	0.0103244	0.348253	2.48084e-05
Bacteroides_stercoris_56735	4.19744e+06	-31.1547	66.3094	0.390122	9.5565e-07	-33.0167	72.0334	0.026519	0.335827	2.52204e-05
Bacteroides_thetaiotaomicron_56941	2.54779e+07	-32.8858	69.7716	0.132003	29.0836	-32.1775	70.3549	0.156117	0.987414	5.77961e-06
Bacteroides_caccae_53434	5.47918e+06	-29.8843	63.7685	0.314234	0.00053786	-29.9076	65.8152	0.196967	1.14566	1.96616e-06
Bacteroides_vulgatus_57955	5.69041e+06	-27.423	58.8461	0.284721	1.05145e-05	-27.4956	60.9911	0.0181446	0.276447	4.22039e-05
Barnesiella_intestinihominis_62208	1.9047e+07	-36.6163	77.2327	0.443205	5.22474e-07	-39.3448	84.6896	0.0319919	0.343549	9.08871e-06
Akkermansia_muciniphila_55290	3.76648e+07	-29.8841	63.7683	0.326359	1.91991e-07	-33.0841	72.1683	0.124162	0.219439	0.00170474
Dialister_invisus_61905	2.73329e+07	-30.6333	65.2666	0.173529	2.86093	-30.3834	66.7668	0.160987	0.637623	4.16582e-06
Eubacterium_rectale_56927	2.03416e+07	-29.7502	63.5004	0.198034	0.583764	-29.6325	65.2649	0.114466	0.563582	7.28186e-06
Oscillibacter_sp_60799	1.31627e+07	-30.7076	65.4151	0.118263	5.99532	-30.7963	67.5927	0.0991703	0.214061	0.00076934
Ruminococcus_bromii_62047	1.5363e+07	-28.9074	61.8148	0.146209	70.4094	-28.4976	62.9953	0.167001	0.897914	4.47853e-06
Ruminococcus_bicirculans_59300	8.39575e+06	-35.0215	74.043	0.175109	84.4663	-31.7955	69.5909	0.166166	1.56702	1.04697e-06
